# Supplementary material for: Genome-wide identification of directed gene networks using large-scale population genomics data
Source: Nat Commun. 2018 Aug 6;9:3097. doi: 10.1038/s41467-018-05452-6 (PMC6079029; doi:10.1038/s41467-018-05452-6)
Supplement: Supplementary file 4 — Supplementary Data 1 [file 41467_2018_5452_MOESM4_ESM.xlsx]

## Sheet: Supplementary Data 1
Number of samples used per biobank.
BIOBANK	Number of samples used
CODAM	155
LL	721
LLS	690
NTR	624
PAN	175
RS	707
