# Supplementary material for: Genome-wide identification of directed gene networks using large-scale population genomics data
Source: Nat Commun. 2018 Aug 6;9:3097. doi: 10.1038/s41467-018-05452-6 (PMC6079029; doi:10.1038/s41467-018-05452-6)
Supplement: Supplementary file 5 — Supplementary Data 2 [file 41467_2018_5452_MOESM5_ESM.xlsx]

## Sheet: Supplementary Data 2
F-statistics for each of the genes in the data. The F-statistic is reflective of the predictive ability of the index gene.
Gene name	F-statistic
AACS	142.313
AAED1	28.2709
AAGAB	68.2334
AAMDC	4.47585
AAMP	0.413224
AAR2	279.523
AARS	0.0225895
AARS2	75.8279
AASDH	771.757
AATF	33.3142
AATK	1502.99
ABAT	830.294
ABCA1	13.8665
ABCA2	17.4503
ABCA3	26.0412
ABCA5	78.6209
ABCA7	463.174
ABCB1	0.00909969
ABCB4	20.0278
ABCB8	91.4031
ABCB9	38.7447
ABCC1	282.69
ABCC10	14.2671
ABCC2	60.5429
ABCC3	941.547
ABCC4	280.068
ABCC5	915.541
ABCC6	75.675
ABCD2	60.5743
ABCD3	162.24
ABCD4	39.839
ABCE1	0.170502
ABCF2	333.835
ABCF3	118.912
ABCG1	43.5498
ABHD10	334.823
ABHD11	1601.71
ABHD12	165.978
ABHD13	15.0015
ABHD14A	2.09221
ABHD14B	104.757
ABHD17B	0.222988
ABHD17C	365.454
ABHD2	65.7832
ABHD3	60.3498
ABHD4	122.674
ABHD5	11.0523
ABHD6	87.1373
ABHD8	55.6226
ABI2	1.53424
ABI3	0.529208
ABLIM2	68.7355
ABR	245.11
ABRACL	1430.36
ABT1	189.8
ABTB1	149.809
ABTB2	63.9471
AC006435.1	347.211
AC007952.5	169.883
AC009403.2	76.8632
AC015688.3	65.9442
AC016757.3	1046.52
AC073610.5	17.8347
AC135178.1	197.597
ACAA1	117.311
ACAA2	62.439
ACACA	0.867918
ACACB	662.411
ACAD8	221.481
ACAD9	415.58
ACADM	295.217
ACADS	6.28127
ACADSB	30.7367
ACADVL	29.057
ACAP1	399.199
ACAP2	18.5231
ACAP3	1.74103
ACAT1	385.191
ACAT2	10.766
ACBD3	32.0985
ACBD4	170.853
ACCS	2823
ACD	0.437059
ACE	39.4914
ACER3	84.1802
ACIN1	2.65571
ACKR3	33.33
ACLY	4.41763
ACO1	55.8303
ACOT1	282.346
ACOT13	25.8156
ACOT2	170.813
ACOT4	495.404
ACOT7	32.0843
ACOT8	6.46129
ACOX1	1237.23
ACOX3	270.557
ACP2	25.7425
ACP5	2814.87
ACP6	1685.3
ACPL2	1103.83
ACPP	731.406
ACSF2	152.034
ACSF3	376.568
ACSL3	36.7177
ACSL5	781.409
ACSM3	5.65297
ACSS1	356.682
ACSS2	1.65111
ACTA2	408.05
ACTB	10.5411
ACTG1	83.9717
ACTL6A	6.73133
ACTN1	0.0115939
ACTN4	0.809179
ACTR10	327.885
ACTR1A	9.2521
ACTR1B	64.5491
ACTR2	59.1448
ACTR3C	4.5085
ACTR5	318.663
ACTR6	1.64235
ACTR8	33.0077
ACVR1	34.4258
ACVR1B	37.1198
ACVR2A	106.259
ACVRL1	70.7989
ACY3	111.143
ACYP1	0.00969818
ACYP2	210.992
ADA	466.807
ADAL	12.3138
ADAM10	74.1102
ADAM15	705.706
ADAM19	386.82
ADAM22	9.54366
ADAM23	8.98909
ADAM28	250.307
ADAM8	58.4713
ADAM9	55.4237
ADAMTS1	127.778
ADAMTS10	177.851
ADAMTS13	114.424
ADAMTSL4	345.138
ADAMTSL5	29.0085
ADAP1	9.72944
ADAP2	0.0483039
ADAR	35.3482
ADARB1	153.76
ADAT1	897.726
ADAT2	72.2433
ADC	19.5735
ADCK1	332.319
ADCK2	108.097
ADCK3	548.489
ADCK4	15.9736
ADCK5	0.242867
ADCY3	134.133
ADCY4	8.32261
ADCY7	48.7692
ADCY9	960.021
ADD1	86.7195
ADD2	236.384
ADD3	118.423
ADH5	367.173
ADHFE1	726.831
ADI1	387.43
ADIPOR2	42.9734
ADK	85.8702
ADM	59.8374
ADM2	101.465
ADNP	1.21952
ADNP2	0.00249619
ADORA2B	147.068
ADORA3	45.1157
ADPGK	241.117
ADPRH	732.751
ADPRHL2	2.50147
ADPRM	0.134774
ADRBK1	0.245172
ADRBK2	14.2406
ADRM1	0.131954
ADSL	36.9257
ADSS	530.973
ADSSL1	5.31084
ADTRP	355.289
AEBP1	116.503
AEBP2	4.48434
AEN	316.704
AES	0.00327658
AFAP1	6794.63
AFAP1L2	23.601
AFF3	119.166
AFF4	67.2038
AFMID	113.066
AFTPH	40.4488
AGA	3581.86
AGAP1	93.0315
AGAP2	1.58636
AGAP3	164.067
AGAP4	74.727
AGAP6	66.232
AGAP7	448.878
AGAP8	12.4245
AGAP9	676.136
AGBL2	7.6261
AGFG1	102.025
AGFG2	15.5537
AGK	2.68831
AGL	22.6146
AGO2	43.6095
AGO3	0.511558
AGO4	9.60662
AGPAT1	1.06592
AGPAT2	10.1758
AGPAT3	48.6126
AGPAT4	14.4364
AGPAT5	14.6143
AGPAT6	74.5597
AGPAT9	255.533
AGPS	173.668
AGTPBP1	27.3536
AGTRAP	118.478
AHCTF1	502.735
AHCYL1	3.19665
AHCYL2	21.5193
AHDC1	1.92694
AHI1	1685.04
AHNAK	5.68517
AHNAK2	0.25582
AHR	80.1898
AHSA1	0.0102796
AHSA2	2694.49
AIDA	0.254338
AIFM2	119.824
AIFM3	803.721
AIG1	140.919
AIM1	193.622
AIM1L	180.034
AIM2	0.0244883
AIMP2	33.56
AIP	0.104179
AIRE	3.46292
AK5	715.943
AK9	65.9417
AKAP1	88.0401
AKAP10	323.854
AKAP12	25.9632
AKAP13	99.6832
AKAP5	2.47676
AKAP7	291.653
AKAP8	3.37113e-05
AKAP9	6.84561
AKIP1	236.635
AKIRIN1	153.835
AKIRIN2	2.14864
AKNA	151.479
AKR1A1	2.36807
AKR1B1	292.839
AKR1C1	307.578
AKR1C3	50.4455
AKR7A2	117.271
AKR7A3	10.0581
AKT1	146.6
AKT1S1	0.530469
AKT2	1.16042
AKT3	25.665
AKTIP	73.8221
AL021546.6	85.4834
AL161915.1	284.3
AL357673.1	48.1947
AL590822.2	0.536397
ALAD	98.4399
ALAS1	31.8814
ALCAM	583.563
ALDH16A1	378.538
ALDH18A1	31.2983
ALDH1A1	40.6739
ALDH1B1	71.1578
ALDH2	169.472
ALDH3A2	482.298
ALDH3B1	5.53352
ALDH4A1	74.8003
ALDH5A1	100.313
ALDH6A1	5.87223
ALDOC	0.056202
ALG1	14.6774
ALG12	26.1313
ALG5	14.7054
ALG6	33.4721
ALG8	58.2208
ALG9	0.0306048
ALKBH1	82.8547
ALKBH2	36.1173
ALKBH3	15.0315
ALKBH4	7.56874
ALKBH5	184.81
ALKBH7	23.9975
ALKBH8	83.4781
ALMS1	391.011
ALOX12	21.9562
ALOX15	246.563
ALOX15B	107.955
ALOX5	124.599
ALOX5AP	769.75
ALPK1	20.6672
ALPK3	21.4057
ALPL	50.6003
ALS2	1034.85
ALS2CL	100.818
ALYREF	0.0582858
AMD1	2.33771
AMFR	130.943
AMICA1	46.5524
AMIGO1	331.153
AMIGO2	182.65
AMMECR1L	19.3282
AMN1	11.5033
AMPD2	1.13858
AMPD3	190.398
AMT	1.91721
AMY1A	0.0048531
AMY1B	0.207938
AMY1C	0.0571819
AMY2A	6.82909
AMY2B	30.4637
AMZ2	293.531
ANAPC1	19.661
ANAPC13	81.5786
ANAPC15	0.630646
ANAPC16	32.4204
ANAPC2	0.329728
ANAPC4	439.881
ANAPC5	122.824
ANAPC7	9.14297
ANGEL1	271.057
ANGEL2	198.669
ANK1	26.9719
ANK3	917.046
ANKDD1A	686.09
ANKEF1	374.822
ANKH	260.528
ANKIB1	8.69353
ANKK1	1265.46
ANKLE1	297.247
ANKLE2	140.612
ANKMY1	72.0376
ANKMY2	15.3773
ANKRD10	103.746
ANKRD11	59.6445
ANKRD13A	1.72731
ANKRD13C	31.0211
ANKRD13D	13.3141
ANKRD17	24.645
ANKRD18A	248.653
ANKRD22	93.8292
ANKRD23	0.960897
ANKRD24	96.7191
ANKRD26	116.605
ANKRD27	722.587
ANKRD28	497.704
ANKRD32	13.9402
ANKRD34A	19.3279
ANKRD36	22.7966
ANKRD36C	9.7428
ANKRD42	247.532
ANKRD44	1581.84
ANKRD50	99.8494
ANKRD54	433.653
ANKRD6	0.457919
ANKRD9	17.8809
ANKS1A	39.7876
ANKS6	251.431
ANKZF1	11.0257
ANO10	27.6126
ANO6	0.100135
ANO8	0.0877479
ANO9	57.9171
ANP32B	28.0632
ANP32E	31.1127
ANPEP	1178.55
ANTXR2	62.7304
ANXA1	174.142
ANXA11	141.741
ANXA2	204.739
ANXA3	88.8158
ANXA4	152.036
ANXA5	2345.27
ANXA7	12.4234
ANXA9	5.72917
AOAH	1604.9
AOC1	215.337
AP000295.9	8.69703
AP001055.1	54.0801
AP001816.1	499.477
AP003774.4	0.935797
AP006621.5	229.055
AP1AR	10.3201
AP1B1	65.0489
AP1G1	5.08339
AP1G2	45.584
AP1M1	867.871
AP1M2	217.083
AP1S1	69.3305
AP2A2	54.2837
AP2B1	1.00177
AP2M1	24.6729
AP2S1	12.8087
AP3D1	63.213
AP3M1	2.38007
AP3M2	76.113
AP4B1	2.50213
AP4E1	343.488
AP4M1	1.48413
AP4S1	29.4529
AP5S1	8.40617
AP5Z1	5.78451
APAF1	11.597
APBA2	57.1179
APBA3	32.4078
APBB1IP	170.262
APC	51.9804
APC2	0.697043
APCDD1	108.188
APEH	30.5862
APEX1	13.72
APH1A	17.6972
APH1B	216.691
API5	57.5858
APIP	1136.9
APLF	2.16286
APLP2	1.1514e-05
APMAP	130.584
APOA1BP	15.5569
APOBEC3A	91.281
APOBEC3B	2.16539
APOBEC3C	65.8999
APOBEC3D	4.79858
APOBEC3F	3.31904
APOBEC3G	12.0307
APOBEC3H	39.5117
APOBR	1.93397
APOL1	45.843
APOL2	97.1377
APOL3	29.6321
APOL6	1.70701
APP	86.1679
APPL1	11.3629
APPL2	791.681
APRT	62.56
APTX	129.758
AQP1	20.0512
AQP10	148.003
AQP3	101.629
AQP9	56.7628
AQR	11.4865
ARAP1	21.1263
ARAP2	114.567
ARAP3	374.621
ARCN1	69.3752
AREL1	0.564877
ARF1	2.60885
ARF3	0.0815285
ARF4	5.54367
ARF5	10.808
ARF6	6.14866
ARFGAP1	41.0499
ARFGAP2	0.00099824
ARFGAP3	9.64541
ARFGEF2	3.8152
ARFIP1	72.1925
ARFIP2	0.0229335
ARG1	0.299501
ARGLU1	20.8163
ARHGAP1	32.6123
ARHGAP11A	636.524
ARHGAP12	104.005
ARHGAP15	407.195
ARHGAP17	8.86911
ARHGAP18	15.2746
ARHGAP19	137.569
ARHGAP21	104.091
ARHGAP22	1405.71
ARHGAP24	437.932
ARHGAP25	37.2839
ARHGAP26	280.038
ARHGAP27	23.9377
ARHGAP31	122.553
ARHGAP32	165.685
ARHGAP33	199.422
ARHGAP35	75.1293
ARHGAP5	43.5585
ARHGAP9	207.756
ARHGDIB	4.78678
ARHGEF10	551.375
ARHGEF11	103.003
ARHGEF17	576.646
ARHGEF19	1381.5
ARHGEF2	1.08101
ARHGEF3	27.9959
ARHGEF35	319.061
ARHGEF40	50.3143
ARHGEF5	47.6109
ARHGEF7	844.239
ARID2	2.01163
ARID3B	41.9568
ARID4A	0.0194881
ARID4B	0.238697
ARID5A	200.976
ARID5B	85.7451
ARIH2	2.35565
ARL1	29.74
ARL11	58.2849
ARL14EP	1108.98
ARL16	533.063
ARL17A	48.6878
ARL17B	34.5376
ARL2	7.30399
ARL2BP	0.00254016
ARL3	20.6565
ARL4A	38.7896
ARL4C	70.1365
ARL4D	78.7273
ARL5A	29.4244
ARL5B	44.5746
ARL6IP1	112.313
ARL6IP5	39.5322
ARL6IP6	2.36979
ARL8B	77.3523
ARMC1	55.8212
ARMC10	25.839
ARMC2	125.127
ARMC5	0.217669
ARMC6	3.08124
ARMC7	394.112
ARMC8	8.06176
ARNT	49.664
ARNTL	531.742
ARPC1A	5.43999
ARPC1B	17.8956
ARPC2	4.64075
ARPC3	0.0802554
ARPC4	0.256049
ARPC5L	0.275707
ARPP19	261
ARRB1	272.94
ARRB2	245.557
ARRDC1	32.6498
ARRDC2	70.1344
ARRDC3	4.27565
ARRDC4	1897.46
ARRDC5	230.087
ARSA	2754.81
ARSG	88.782
ARV1	46.9295
ARVCF	150.888
AS3MT	259.413
ASAH1	1256.87
ASAP1	550.486
ASAP3	17.2432
ASB1	422.714
ASB13	332.192
ASB2	34.8761
ASB6	70.6876
ASB7	0.768307
ASB8	15.449
ASCC1	183.018
ASCC2	18.8313
ASCC3	56.1344
ASCL2	65.6839
ASF1A	195.577
ASF1B	4.35484
ASGR1	6.75632
ASGR2	1194.57
ASH2L	0.257883
ASIC3	9.36852
ASL	108.179
ASNS	981.905
ASNSD1	113.639
ASPH	569.254
ASPHD2	25.0327
ASPSCR1	219.984
ASRGL1	745.68
ASTE1	0.0776595
ASTN2	17.8002
ASUN	1.78762
ASXL1	23.0661
ASXL2	0.874386
ATAD1	0.506388
ATAD2B	0.686437
ATAD3A	0.322119
ATAD3B	47.794
ATAD3C	3.59686
ATAD5	24.5397
ATE1	60.4684
ATF1	191.166
ATF2	3.53002
ATF3	25.3231
ATF4	316.924
ATF5	5.37795
ATF7IP	21.5421
ATF7IP2	286.08
ATG10	597.309
ATG12	167.449
ATG13	67.9597
ATG14	34.7577
ATG16L1	52.336
ATG16L2	19.9024
ATG2A	0.0509975
ATG2B	36.7066
ATG4B	74.5486
ATG4C	85.9398
ATG4D	2.83295
ATG5	0.0426442
ATG7	75.1246
ATG9A	46.6003
ATG9B	35.1035
ATHL1	698.27
ATIC	41.0197
ATL2	96.4495
ATL3	39.5292
ATM	1.91172
ATMIN	31.4269
ATN1	20.8904
ATOH8	681.238
ATP10A	321.234
ATP10D	137.705
ATP11A	4.63923
ATP11B	95.8255
ATP13A1	9.09112
ATP13A2	98.3654
ATP13A3	119.487
ATP1A1	2.94088
ATP1A3	2.14353
ATP1B3	98.6498
ATP2A1	2.66577
ATP2A2	2.28617
ATP2A3	69.401
ATP2B1	3.78746
ATP5A1	180.44
ATP5B	0.0603059
ATP5C1	6.94826
ATP5D	4.24911
ATP5E	31.7843
ATP5F1	3.36101
ATP5G1	191.283
ATP5G2	15.1091
ATP5G3	39.2317
ATP5H	12.9146
ATP5J2	2.99942
ATP5O	48.3681
ATP5SL	58.1697
ATP6AP1L	1265.79
ATP6V0A1	9.50534
ATP6V0A2	12.1769
ATP6V0B	6.81538
ATP6V0D1	58.2855
ATP6V0E2	714.706
ATP6V1C1	611.085
ATP6V1D	30.7712
ATP6V1E1	58.3607
ATP6V1E2	709.294
ATP6V1G1	12.6258
ATP6V1H	0.0517115
ATP7B	183.322
ATP8A1	168.966
ATP8A2	387.559
ATP8B2	101.566
ATP8B3	292.703
ATP8B4	328.629
ATP9A	1047.13
ATP9B	954.485
ATPAF1	3.19886
ATPAF2	40.5676
ATPIF1	43.3338
ATR	4.32354
ATRAID	16.6
ATRIP	56.0701
ATRN	7.30191
ATXN1	308.679
ATXN10	208.803
ATXN2	0.491467
ATXN2L	20.0661
ATXN3	47.3718
ATXN7L1	18.6203
ATXN7L2	26.8668
ATXN7L3	0.218613
AUH	1.67093
AURKA	1.87878
AURKB	15.3415
AUTS2	144.272
AVEN	24.5495
AVIL	0.510508
AVL9	33.4454
AVPI1	46.0936
AXIN1	33.2941
AXIN2	182.287
AZI1	68.0321
AZI2	33.0613
AZIN1	67.0675
AZU1	2.49985
B2M	91.485
B3GALNT2	514.881
B3GALT4	0.0303393
B3GALT6	22.7914
B3GALTL	2.54686
B3GAT1	269.468
B3GAT3	19.6292
B3GNT1	16.2878
B3GNT2	626.748
B3GNT7	145.025
B3GNT8	1.24203
B3GNTL1	959.761
B4GALNT3	4676.55
B4GALT1	311.372
B4GALT2	0.535443
B4GALT4	524.326
B9D2	15.8259
BABAM1	39.8879
BACE2	170.765
BACH1	9.78929
BACH2	13.3128
BAD	2.21594
BAG5	118.86
BAHD1	1.19523e-06
BAI1	220.923
BAIAP2	718.308
BAIAP2L2	39.6097
BAIAP3	288.074
BAK1	1159.32
BANF1	50.096
BANK1	0.0085833
BANP	79.2859
BAP1	0.00392317
BARD1	340.164
BASP1	312.057
BATF	8.38215
BATF3	94.1299
BAX	83.7743
BAZ1A	6.30912
BAZ1B	7.0011
BAZ2A	0.0569355
BAZ2B	850.407
BBC3	46.0876
BBIP1	29.647
BBS1	1.09545
BBS10	101.06
BBS12	90.3882
BBS2	428.76
BBS4	286.309
BBS9	53.8262
BBX	121.984
BCAS2	10.1818
BCAS3	16.8028
BCAS4	787.866
BCAT1	2613.86
BCAT2	132.451
BCKDHB	88.5526
BCKDK	31.6796
BCL10	133.999
BCL11A	0.788329
BCL11B	0.334148
BCL2	0.145761
BCL2A1	64.483
BCL2L1	0.126051
BCL2L11	28.2918
BCL2L13	264.462
BCL2L15	77.3128
BCL3	4.89844
BCL7A	22.778
BCL7B	8.6704
BCL7C	0.0228858
BCL9	150.072
BCR	478.328
BDH1	244.515
BDH2	43.6691
BECN1	458.356
BEND7	208.661
BEST1	296.15
BET1	60.575
BFAR	14.945
BFSP1	123.931
BHLHE40	4.4911
BICD1	99.8716
BICD2	355.836
BID	23.1424
BIK	72.9215
BIN1	1514.82
BIN2	43.8619
BIN3	171.15
BLK	12.1914
BLM	217.458
BLMH	159.217
BLNK	5.20204
BLOC1S2	1.30919
BLOC1S4	2.02288
BLOC1S6	0.0468792
BLVRA	333.976
BLVRB	0.0825494
BMF	26.6261
BMP1	529.294
BMP2K	82.3965
BMP6	41.835
BMP8B	106.481
BMPR1A	23.1085
BMPR2	115.137
BMS1	26.5132
BNIP2	0.682631
BNIPL	21.8161
BOD1L1	116.001
BOK	344.71
BOLA1	6.70074
BOLA2B	0.218083
BOLA3	0.00372613
BOP1	5.0362
BORA	322.505
BPHL	0.801739
BPI	329.207
BPNT1	13.996
BRAF	0.0332655
BRAT1	132.255
BRD1	11.8857
BRD2	0.0027815
BRD3	56.6397
BRD4	0.10181
BRD7	152.056
BRE	2.18255
BRF1	11.9641
BRI3	262.334
BRI3BP	266.87
BRICD5	0.915799
BRK1	231.364
BRMS1	0.580384
BRMS1L	0.110974
BROX	32.2166
BRPF3	12.9616
BRWD1	186.031
BSG	32.8103
BSPRY	654.436
BST1	216.099
BTAF1	7.41667
BTBD1	3.56506
BTBD10	450.303
BTBD11	381.361
BTBD19	36.2293
BTBD2	160.368
BTBD3	36.9909
BTBD6	66.5506
BTBD7	108.807
BTBD9	187.398
BTD	32.0916
BTF3L4	2.66996
BTG2	422.234
BTN2A1	146.338
BTN2A2	159.561
BTN3A1	94.3943
BTN3A2	956.029
BTN3A3	44.6427
BTRC	54.2639
BUD13	51.4692
BUD31	0.387242
BYSL	29.3392
BZRAP1	5.37427
BZW1	34.2316
BZW2	16.1996
C10orf11	312.08
C10orf118	28.7172
C10orf12	1.25297
C10orf128	1523.17
C10orf2	1.16065
C10orf32	71.7212
C10orf35	131.048
C10orf54	29.5693
C10orf76	19.4006
C10orf88	104.693
C11orf1	7.7045
C11orf21	463.808
C11orf24	38.0767
C11orf30	0.984529
C11orf35	95.7125
C11orf49	55.9551
C11orf54	165.714
C11orf58	113.304
C11orf63	551.082
C11orf68	154.353
C11orf73	77.6461
C11orf80	10.5012
C11orf82	59.6849
C11orf84	124.981
C11orf89	0.959635
C12orf10	2.12343
C12orf23	187.352
C12orf42	34.5351
C12orf43	19.9294
C12orf44	3.00151
C12orf45	58.1972
C12orf49	11.5336
C12orf5	47.4028
C12orf57	20.1416
C12orf65	1.95314
C12orf73	3.14969
C12orf75	330.595
C12orf76	14.6593
C12orf79	14.1417
C14orf1	1.22712
C14orf119	68.5097
C14orf132	1502.3
C14orf142	10.8839
C14orf159	646.079
C14orf182	297.407
C14orf2	87.6082
C14orf64	33.8661
C14orf79	161.396
C14orf80	5.39289
C14orf93	0.0973559
C15orf38	243.696
C15orf40	395.083
C15orf41	36.0226
C15orf57	462.998
C16orf13	150.495
C16orf45	121.019
C16orf54	13.2421
C16orf62	111.546
C16orf70	1.06139
C16orf74	314.413
C16orf80	11.9024
C16orf91	0.551154
C17orf103	381.969
C17orf59	5.48165
C17orf62	75.2531
C17orf66	99.3018
C17orf67	56.3949
C17orf70	18.9807
C17orf75	193.916
C17orf85	4.27331
C17orf89	529.767
C18orf25	47.6876
C18orf54	88.519
C18orf8	133.65
C19orf10	6.43591
C19orf12	170.705
C19orf24	29.0926
C19orf35	106.169
C19orf38	4.81898
C19orf40	2027.43
C19orf44	97.6766
C19orf47	8.1419
C19orf52	5.03012
C19orf53	511.639
C19orf54	102.99
C19orf55	8.7477
C19orf59	0.39727
C19orf60	69.655
C19orf66	7.16399
C19orf70	0.310368
C19orf71	92.0105
C19orf77	0.245127
C19orf82	5.39511
C1D	353.024
C1GALT1	585.269
C1orf109	89.5561
C1orf115	1023.22
C1orf122	39.2563
C1orf123	148.403
C1orf127	8.30377
C1orf131	4.14787
C1orf159	94.8224
C1orf162	0.0631867
C1orf172	0.00354146
C1orf174	490.827
C1orf186	6.15261
C1orf198	40.2381
C1orf216	7.89758
C1orf228	6.63301
C1orf233	4.16784
C1orf43	20.6445
C1orf50	22.0223
C1orf52	10.0567
C1orf56	2.57367
C1orf63	1.68892e-08
C1orf85	0.0901112
C1orf86	74.8221
C1QA	254.854
C1QB	118.255
C1QBP	4.17085
C1QTNF3	70.6385
C1QTNF6	655.426
C1R	85.4063
C1RL	173.705
C20orf112	157.082
C20orf194	31.2137
C20orf196	506.457
C20orf197	83.3337
C20orf24	5.26186
C20orf27	1170.82
C20orf96	648.963
C21orf33	11.2488
C21orf58	14.1234
C21orf67	198.785
C21orf91	307.027
C22orf23	0.0919663
C22orf26	96.2614
C22orf29	161.663
C22orf34	4497.95
C22orf39	57.7113
C2CD2	282.638
C2CD2L	18.6632
C2CD3	3.30738
C2CD5	102.624
C2orf42	118.377
C2orf43	868.56
C2orf44	0.0510514
C2orf49	7.22302
C2orf68	1.78399
C2orf69	4.958
C2orf76	92.9391
C2orf81	4.0972
C3	38.4459
C3AR1	69.5597
C3orf17	197.844
C3orf18	3.93107
C3orf58	11.563
C4orf21	232.609
C4orf27	81.1446
C4orf29	3.99245
C4orf3	395.667
C4orf32	134.455
C4orf33	390.887
C5	0.456995
C5AR1	0.502295
C5AR2	0.49709
C5orf22	158.349
C5orf42	2.34124
C5orf56	5.19544
C6orf1	0.563333
C6orf106	340.609
C6orf211	61.6143
C6orf226	0.822853
C6orf57	70.157
C6orf62	756.937
C6orf89	69.4126
C7orf26	115.644
C7orf31	87.1283
C7orf34	862.215
C7orf43	29.6819
C7orf49	384.119
C7orf50	133.488
C7orf60	2.42312
C7orf73	279.734
C8orf33	213.935
C8orf44	1.07017
C8orf58	61.0409
C8orf59	572.485
C8orf76	2.66502
C9orf114	7.58769
C9orf139	0.881182
C9orf142	0.0270039
C9orf156	160.659
C9orf16	24.853
C9orf3	404.865
C9orf37	0.649827
C9orf40	46.8485
C9orf41	52.4828
C9orf64	76.4176
C9orf69	33.3125
C9orf72	519.871
C9orf78	99.9264
C9orf85	7.55563
C9orf89	816.029
C9orf9	10.9279
C9orf91	126.793
CA11	47.1247
CA13	41.9287
CA2	243.314
CA4	63.5553
CA6	694.551
CAAP1	0.424029
CAB39	73.0833
CAB39L	115.194
CABIN1	25.3882
CABLES2	285.855
CABP5	58.1917
CACFD1	151.444
CACNA1A	110.199
CACNA1H	197.901
CACNA1I	20.378
CACNA2D2	1.12424
CACNA2D3	19.0647
CACNA2D4	43.7378
CACNB3	126.674
CACNB4	34.0697
CACNG6	11.4273
CACTIN	4.43281
CACUL1	234.822
CAD	6.74913
CADM4	66.2609
CALCOCO1	9.45682
CALCOCO2	33.1644
CALHM2	386.828
CALM1	6.21069
CALM2	18.6057
CALM3	29.6159
CALML4	89.1989
CALR	13.9069
CALU	85.5178
CAMK1	21.3632
CAMK1D	127.336
CAMK2D	188.456
CAMK2G	2.25353e-05
CAMK2N1	0.406772
CAMK4	319.586
CAMKK1	143.287
CAMKK2	294.871
CAMKMT	112.182
CAMLG	37.0275
CAMSAP1	57.5962
CAMTA1	47.0073
CAMTA2	7.10732
CAND1	2.04041
CANT1	187.924
CAP1	48.9131
CAPG	1629.25
CAPN1	241.406
CAPN10	295.72
CAPN12	501.303
CAPN15	246.011
CAPN2	204.257
CAPN5	56.4674
CAPN7	7.61639
CAPNS1	26.814
CAPRIN1	0.976768
CAPRIN2	180.805
CAPS	63.4177
CAPZA1	4.32021
CAPZA2	21.3596
CAPZB	116.663
CARD11	291.271
CARD16	2.93184
CARD6	105.827
CARD8	517.941
CARD9	164.457
CARF	24.2602
CARHSP1	585.37
CARKD	162.913
CARM1	4.28277
CARNS1	13.3426
CARS	176.887
CARS2	69.2051
CASC3	123.964
CASD1	19.0421
CASP1	61.2297
CASP10	12.4235
CASP2	63.6501
CASP3	217.661
CASP4	17.405
CASP5	17.4448
CASP6	1.94809
CASP7	1322.3
CASP8	924.365
CASP9	162.808
CASS4	10.9904
CASZ1	2.1917
CAT	466.297
CATSPER1	0.0297499
CATSPER2	42.6496
CATSPERG	111.902
CBFA2T2	0.567086
CBFA2T3	25.7064
CBL	49.4645
CBLL1	20.8603
CBLN3	1473.89
CBR1	911.415
CBR4	220.759
CBS	1136.66
CBWD1	125.732
CBWD2	129.731
CBWD3	6.62108
CBWD5	3.43932
CBX1	47.2185
CBX3	104.435
CBX4	83.3423
CBX6	293.982
CBX7	20.8921
CC2D1A	25.1789
CC2D1B	391.213
CC2D2A	96.0988
CCAR2	0.481349
CCBL1	5.33212
CCBL2	300.798
CCDC101	68.8931
CCDC102A	148.62
CCDC104	21.3157
CCDC107	15.5223
CCDC109B	17.2157
CCDC112	24.9477
CCDC114	165.934
CCDC115	2.08858
CCDC117	0.0520292
CCDC12	0.329584
CCDC124	25.0816
CCDC125	142.597
CCDC126	226.117
CCDC13	395.677
CCDC130	194.347
CCDC132	7.16028
CCDC134	13.543
CCDC136	43.4815
CCDC137	30.7599
CCDC142	0.0473422
CCDC146	1331.83
CCDC147	28.0729
CCDC149	234.451
CCDC15	216.758
CCDC153	19.4219
CCDC154	41.1659
CCDC157	278.194
CCDC159	28.3822
CCDC163P	293.877
CCDC167	610.262
CCDC17	2.50186
CCDC170	317.834
CCDC174	427.668
CCDC18	28.879
CCDC19	0.580629
CCDC23	84.4541
CCDC24	216.319
CCDC25	157.43
CCDC28A	178.294
CCDC30	33.88
CCDC41	29.6205
CCDC47	10.7768
CCDC50	75.5415
CCDC51	0.0132152
CCDC53	404.322
CCDC57	82.5157
CCDC58	1.66111
CCDC59	7.7991
CCDC6	46.9418
CCDC61	125.453
CCDC64	63.6219
CCDC65	1.65493
CCDC66	376.922
CCDC71	4.29167
CCDC77	155.72
CCDC82	472.079
CCDC84	53.4463
CCDC85B	6.36317
CCDC86	8.94172
CCDC88A	35.4899
CCDC88B	14.6476
CCDC88C	9.96619
CCDC9	72.9526
CCDC90B	0.0173903
CCDC91	45.0783
CCDC92	122.602
CCDC94	22.9318
CCDC97	3.47033
CCHCR1	154.951
CCL3L1	58.7228
CCL4	39.4748
CCL4L1	33.9431
CCL4L2	5.67736
CCM2	1111.84
CCNB1	5.16842
CCNB1IP1	302.716
CCNC	16.4489
CCND2	28.9314
CCND3	13.9109
CCNDBP1	16.4892
CCNE1	36.6036
CCNF	36.3677
CCNG2	59.0312
CCNI	8.52126
CCNI2	0.00661395
CCNJ	23.8928
CCNJL	39.608
CCNK	5.71858e-05
CCNL1	474.485
CCNL2	0.285536
CCNT1	6.99187
CCNT2	31.2409
CCNY	20.8525
CCNYL1	5.87404
CCP110	8.83913
CCR1	564.087
CCR2	54.2174
CCR3	850.949
CCR4	52.5108
CCR5	83.8937
CCR6	54.4324
CCR7	0.192856
CCR9	7.30164
CCRN4L	7.74821
CCS	306.558
CCSER2	1563.46
CCT2	8.68182
CCT3	27.1358
CCT4	143.567
CCT6A	1.62987
CCT7	39.7052
CCT8	502.038
CCZ1	241.043
CCZ1B	1341.03
CD101	994.449
CD151	420.997
CD160	20.8348
CD163	25.4017
CD164	69.0949
CD1A	357.123
CD1C	1.23831
CD200	15.6479
CD200R1	468.142
CD209	70.8656
CD22	0.599436
CD226	164.729
CD27	28.5414
CD274	97.0586
CD28	83.8218
CD2AP	13.2483
CD300A	170.454
CD300C	1062.75
CD300E	401.677
CD300LB	535.238
CD300LF	160.179
CD320	127.61
CD33	244.152
CD36	252.234
CD37	107.816
CD3E	20.794
CD3G	5.83491
CD4	98.1584
CD40	424.174
CD44	67.6609
CD46	2.08669
CD47	222.778
CD5	52.7091
CD52	37.1596
CD53	96.571
CD55	2364.64
CD58	9.81137
CD59	878.578
CD6	42.983
CD63	26.0405
CD7	14.6323
CD70	21.3375
CD72	0.0189748
CD79A	0.481148
CD79B	0.389766
CD81	18.7388
CD82	84.6482
CD83	140.528
CD86	70.9718
CD8A	3.68941
CD8B	20.8806
CD9	328.431
CD93	208.015
CD96	236.5
CD97	13.2195
CDA	252.315
CDADC1	97.2231
CDC123	8.20458
CDC14A	333.67
CDC16	1351.63
CDC20	1.30832
CDC25B	78.6004
CDC26	128.171
CDC27	0.474394
CDC34	3.44322
CDC37	7.96243
CDC37L1	10.597
CDC42	303.155
CDC42BPB	180.922
CDC42BPG	3.0892
CDC42EP1	565.305
CDC42EP2	1.74555
CDC42EP4	26.9775
CDC42SE1	2.46477
CDC42SE2	52.9708
CDC5L	33.5392
CDC7	1195.45
CDCA5	1.19036
CDCA7	23.7512
CDCA7L	150.141
CDCA8	13.4717
CDH23	462.708
CDH24	28.0275
CDH26	1.48796
CDHR1	213.471
CDHR3	55.8477
CDIP1	7.64211
CDIPT	0.236539
CDK10	720.514
CDK11A	3.72487
CDK11B	20.8632
CDK12	13.9724
CDK13	69.6354
CDK18	121.808
CDK2	0.0454939
CDK20	6.88539
CDK2AP1	61.6017
CDK4	0.239423
CDK5	0.0356491
CDK5R1	297.179
CDK5RAP2	58.5849
CDK5RAP3	101.336
CDK6	1.85779
CDK7	1.2117
CDK9	0.140701
CDKAL1	90.8725
CDKL1	61.0902
CDKN1A	25.188
CDKN1B	62.4836
CDKN1C	15.3787
CDKN2AIP	13.17
CDKN2AIPNL	175.856
CDKN2B	505.18
CDKN2D	11.8093
CDPF1	39.8651
CDR2	467.79
CDS2	2162.63
CDT1	8.17252
CDV3	155.766
CEACAM1	0.451414
CEACAM19	438.836
CEACAM21	4194.63
CEACAM3	13.7764
CEACAM4	1561.96
CEACAM8	0.213827
CEBPB	8.357
CEBPG	1.88471
CEBPZ	75.5064
CECR1	297.619
CECR5	252.824
CECR6	1225.98
CELF1	0.11824
CELF2	7.9348
CELSR1	357.048
CELSR2	213.944
CELSR3	0.800946
CENPB	97.2157
CENPC	456.777
CENPF	65.4564
CENPH	5.16967
CENPJ	6.65457
CENPM	0.522017
CENPV	27.6596
CEP104	319.469
CEP128	254.077
CEP135	19.5684
CEP152	329.364
CEP164	176.027
CEP170	12.5726
CEP170B	1013.45
CEP19	446.548
CEP192	1419.54
CEP250	3.09548
CEP41	36.3029
CEP44	38.3513
CEP57	16.0044
CEP57L1	11.9819
CEP63	113.312
CEP68	8.94094
CEP78	344.265
CEP85	180.125
CEP85L	128.187
CEP89	58.3524
CEP95	0.45917
CEP97	36.4469
CEPT1	51.8609
CERCAM	2.35008
CERK	367.346
CERKL	40.5971
CERS2	3.46626
CERS4	907.167
CERS5	6.81561
CERS6	73.6995
CES1	1254.73
CES2	0.532717
CES4A	1.56818
CETP	26.6514
CFD	438.1
CFDP1	379.141
CFL1	0.224829
CFL2	596.959
CFLAR	41.5214
CGGBP1	222.14
CHAF1A	275.382
CHAF1B	0.0357258
CHAMP1	0.535778
CHCHD10	3.5017
CHCHD2	563.677
CHCHD3	0.292663
CHCHD4	9.74784
CHCHD5	10.9357
CHCHD7	33.3863
CHD1	0.206664
CHD1L	170.993
CHD2	12.7269
CHD3	25.589
CHD4	1.45602
CHD6	61.1613
CHD7	88.6183
CHD8	9.30359
CHEK2	0.972377
CHERP	1.13012
CHFR	0.465635
CHI3L1	97.2677
CHI3L2	1693.49
CHID1	23.509
CHIT1	189.943
CHKA	2.19388
CHML	79.336
CHMP1A	117.86
CHMP2A	0.0607599
CHMP2B	300.568
CHMP3	52.7026
CHMP4B	398.899
CHMP5	2.2624
CHMP6	79.6119
CHMP7	2.64878
CHN1	488.877
CHN2	206.44
CHORDC1	15.7965
CHP1	121.691
CHPF	47.6564
CHPF2	42.035
CHPT1	484.329
CHRAC1	39.0126
CHRNB1	46.9309
CHST10	57.0768
CHST11	90.2225
CHST12	15.7146
CHST13	4257.79
CHST14	6.47764
CHST15	120.452
CHST2	43.5078
CHSY1	529.61
CHTF18	20.5394
CHUK	0.101878
CHURC1	1731.88
CIAO1	12.6149
CIAPIN1	54.5951
CIB1	2785.76
CIC	0.00430533
CIITA	10.1351
CILP	65.4189
CINP	37.7287
CIR1	19.2033
CIRH1A	217.597
CISD1	147.418
CISD3	34.4018
CIT	0.0456633
CITED2	30.5131
CITED4	570.981
CIZ1	0.578036
CKAP2	787.918
CKAP4	59.7769
CKB	33.2076
CKLF	1.20954
CKS2	226.499
CLASP1	0.851301
CLASRP	10.4477
CLC	1.85459
CLCC1	63.1233
CLCF1	0.19927
CLCN2	12.4122
CLCN3	6.67304
CLCN6	428.709
CLCN7	265.945
CLDN15	105.808
CLDN5	247.765
CLDN9	20
CLDND1	31.4801
CLDND2	6.80881
CLEC10A	206.88
CLEC11A	141.766
CLEC12A	327.187
CLEC12B	214.457
CLEC16A	27.85
CLEC17A	21.5406
CLEC18A	229.83
CLEC18C	9.03153
CLEC1A	58.0234
CLEC1B	295.309
CLEC2B	144.5
CLEC2D	667.161
CLEC4A	109.782
CLEC4C	1714.64
CLEC4D	393.683
CLEC4E	495.707
CLEC4F	2879.58
CLEC4G	730.912
CLEC7A	272.634
CLEC9A	390.287
CLIC3	1.88983e-05
CLIC4	287.266
CLIP1	5.80933
CLIP2	62.9376
CLIP3	107.231
CLIP4	29.3836
CLK1	2.93528
CLK2	1.88403
CLK3	1.21241
CLMN	927.706
CLN3	47.5847
CLN5	33.2129
CLN6	487.965
CLN8	407.591
CLNS1A	32.7478
CLOCK	133.314
CLP1	3.56413
CLPB	28.3232
CLPP	83.3571
CLPTM1	13.7123
CLPX	0.459718
CLSTN1	43.4908
CLSTN3	392.417
CLTA	6.34275
CLTCL1	183.922
CLUAP1	42.731
CLUH	1.91404
CLYBL	590.509
CMC1	39.6428
CMC2	42.4828
CMIP	93.7778
CMKLR1	248.144
CMPK1	40.4592
CMPK2	13.1986
CMSS1	343.132
CMTM2	2.28869
CMTM3	428.969
CMTM4	0.21577
CMTM6	1.44115
CMTM7	461.28
CMTM8	1370.29
CMTR1	0.122783
CMTR2	343.581
CNDP2	744.455
CNEP1R1	11.4793
CNIH1	2.18805
CNIH3	0.170007
CNIH4	173.827
CNKSR1	142.125
CNN2	339.964
CNN3	37.9247
CNNM2	0.197892
CNNM3	1.27627
CNNM4	25.8078
CNOT1	1.95631
CNOT10	2.34374
CNOT11	76.9193
CNOT2	19.8906
CNOT3	8.10841
CNOT4	47.9677
CNOT6L	101.018
CNOT7	11.3178
CNOT8	22.2992
CNP	8.93805
CNPY2	20.6541
CNPY3	2.4821
CNPY4	21.3594
CNR2	1.04902
CNST	29.0985
CNTLN	52.4177
CNTNAP1	23.8645
CNTNAP2	1253.17
CNTNAP3	0.00126614
CNTRL	1.51188
CNTROB	69.9909
COA1	466.446
COA4	10.4267
COA5	8.10331
COA6	463.824
COASY	9.46277
COBLL1	4.54142
COG1	5.4539
COG2	158.986
COG3	8.51542
COG4	56.9606
COG5	714.195
COG6	385.269
COG7	2.05946
COG8	0.0538338
COIL	0.938932
COL11A2	336.233
COL13A1	102.078
COL18A1	4866.51
COL4A4	0.0476535
COL5A3	2295.06
COL6A1	516.128
COL6A2	255.251
COL6A3	106.511
COL9A2	26.4371
COL9A3	1120.45
COLGALT1	206.522
COLQ	86.0882
COMMD1	14.9236
COMMD2	342.382
COMMD3-BMI1	1.60191
COMMD4	72.7089
COMMD6	41.1179
COMMD7	4.08768
COMMD8	0.539391
COMMD9	10.1832
COMT	167.173
COMTD1	110.465
COPB1	222.789
COPB2	0.55332
COPE	69.6558
COPG1	0.685281
COPG2	1315.88
COPRS	112.248
COPS3	111.315
COPS5	3.38938
COPS6	63.2559
COPS7A	129.601
COPS7B	1.74164
COPS8	38.3234
COPZ1	14.1378
COPZ2	234.667
COQ10A	22.0517
COQ10B	0.157364
COQ2	111.047
COQ4	13.7605
COQ5	200.965
COQ6	105.355
COQ7	328.551
CORO1A	4.92935
CORO1B	0.207145
CORO1C	462.814
CORO2A	1081.44
CORO2B	201.101
CORO6	11.4246
COTL1	177.715
COX10	63.9736
COX11	382.057
COX14	80.5636
COX15	39.7225
COX16	11.6305
COX17	15.5703
COX19	54.5813
COX4I1	36.504
COX5A	0.458053
COX5B	0.016227
COX6A1	1.21062
COX6B1	122.961
COX7A2	4.99404
COX7A2L	72.097
COX8A	1.84839
CPA3	18.7941
CPAMD8	1010.38
CPD	210.397
CPEB2	34.7551
CPEB3	1.62388
CPED1	409.611
CPM	87.3003
CPNE1	2448.56
CPNE2	659.274
CPNE3	67.4054
CPNE5	14.9814
CPNE8	69.2781
CPOX	6.47274
CPPED1	158.56
CPQ	500.347
CPSF1	587.063
CPSF2	392.543
CPSF3	35.2993
CPSF3L	2.65932
CPSF6	2.71627
CPSF7	31.0099
CPT2	0.0124498
CPVL	747.195
CR1	64.546
CR1L	53.4114
CR2	16.3315
CRABP2	252.928
CRADD	2.63519
CRAT	14.8518
CRBN	64.4134
CREB1	6.68379
CREB3	0.655187
CREB3L4	14.0345
CREB5	755.176
CREBBP	0.412218
CREBL2	35.6104
CREBZF	0.448714
CRELD1	149.647
CRELD2	177.392
CREM	19.8099
CRIM1	165.295
CRIP1	4.46967
CRIP2	66.9583
CRIP3	35.0601
CRIPAK	686.221
CRIPT	309.072
CRISP3	104.955
CRISPLD2	1347.49
CRK	78.9401
CRKL	9.84868
CRLS1	77.6283
CRNKL1	9.75792
CROCC	237.437
CROT	158.263
CRTAM	84.8786
CRTAP	16.7833
CRTC1	11.1996
CRTC2	0.63558
CRTC3	23.4177
CRY1	17.8115
CRY2	171.481
CRYBG3	33.4694
CRYGS	3.27333
CRYL1	175.988
CRYZ	440.363
CS	1.22443
CSAD	1.16499
CSDE1	9.39636
CSE1L	45.5456
CSF1	100.234
CSF2RB	28.7192
CSF3R	15.5276
CSGALNACT1	1434.67
CSGALNACT2	35.6283
CSK	20.0331
CSNK1D	88.179
CSNK1E	175.137
CSNK1G1	31.483
CSNK1G2	77.6192
CSNK2A1	11.2736
CSNK2A2	33.3605
CSRNP1	32.3215
CSRNP2	22.1174
CSRP2BP	229.688
CST3	593.562
CST7	112.743
CSTA	52.0575
CSTB	1285.49
CSTF1	30.4023
CSTF2T	156.065
CSTF3	22.279
CTAGE8	115.754
CTB-133G6.1	99.7721
CTBP1	6.10953
CTBP2	12.764
CTBS	180.823
CTC1	269.815
CTC-429P9.4	17.016
CTCF	0.790924
CTD-2054N24.2	744.624
CTD-2132N18.3	0.799873
CTD-2368P22.1	112.351
CTD-2528L19.4	55.1547
CTD-2547L24.3	12.4464
CTD-3074O7.11	2.15231
CTD-3088G3.8	231.651
CTDNEP1	22.0188
CTDP1	96.9331
CTDSP1	2.45551
CTDSPL2	0.0402043
CTIF	75.1478
CTNNAL1	456.039
CTNNBIP1	0.166958
CTNNBL1	28.41
CTNND1	0.129196
CTNS	217.482
CTPS1	390.026
CTR9	49.8341
CTSA	47.3372
CTSB	1034.35
CTSC	2921.5
CTSD	4.85795
CTSF	279.69
CTSG	120.435
CTSH	1747.65
CTSK	279.723
CTSL	735.626
CTSO	58.6206
CTSS	63.905
CTSW	98.0225
CTSZ	185.792
CTU1	115.405
CTU2	205.664
CUBN	503.91
CUEDC1	112.146
CUL1	25.6555
CUL2	7.74535
CUL3	17.6845
CUL4A	1.36316
CUL7	327.13
CUL9	2.19037
CUX1	40.773
CUX2	0.685275
CWC15	77.4655
CWC22	72.586
CWC25	13.2044
CWF19L1	7.97622
CWF19L2	541.947
CX3CR1	98.4338
CXCL1	69.8093
CXCL16	61.3568
CXCL5	230.537
CXCR1	0.434933
CXCR2	22.9388
CXCR6	41.4166
CXXC1	42.3209
CXXC11	19.8397
CYB561	0.518467
CYB561D1	12.7998
CYB561D2	0.000656033
CYB5A	564.592
CYB5B	7.48845
CYB5D1	71.8602
CYB5D2	141.436
CYB5R3	178.628
CYB5R4	0.0586196
CYB5RL	11.5633
CYBA	134.499
CYBRD1	1317.77
CYC1	0.977908
CYFIP1	3.21875
CYFIP2	33.4468
CYHR1	3.73176
CYLD	0.551146
CYP1B1	234.602
CYP27A1	181.85
CYP2D6	181.56
CYP2R1	0.0383105
CYP2S1	471.25
CYP2U1	197.035
CYP4F12	435.573
CYP4F2	0.711706
CYP4F22	326.593
CYP4F3	77.2366
CYP4V2	1678.93
CYSLTR2	26.209
CYTH2	151.743
CYTH3	33.6136
CYTH4	97.8013
D2HGDH	208.973
DAAM1	125.726
DAB2	76.8031
DAD1	305.265
DAG1	0.860811
DAGLB	951.98
DALRD3	1.67394
DAP	1082.06
DAP3	2.44825
DAPK1	2109.69
DAPK2	172.293
DAPK3	27.0086
DAPP1	46.0958
DARC	40.6192
DARS	317.667
DAXX	5.72117
DAZAP2	89.2411
DBF4	13.7309
DBF4B	1008.29
DBI	138.993
DBNDD1	502.056
DBNL	224.131
DBP	1.08636
DBR1	34.8342
DCAF11	0.570453
DCAF12	7.53507
DCAF13	17.673
DCAF15	0.737372
DCAF16	65.6928
DCAF17	8.99604
DCAF4	1642.37
DCAF7	8.07248
DCAKD	977.316
DCBLD1	1108.5
DCHS1	872.2
DCK	18.9876
DCLRE1A	29.827
DCLRE1B	12.8928
DCLRE1C	735.302
DCP1A	25.6873
DCP1B	0.252435
DCP2	46.2867
DCPS	101.598
DCST2	0.0439066
DCTD	429.603
DCTN1	7.95908
DCTN2	0.84029
DCTN3	4.43854
DCTN5	508.05
DCTN6	43.9049
DCTPP1	4.63957
DCUN1D1	12.833
DCUN1D2	5.89428
DCUN1D3	16.7428
DCXR	414.993
DDB2	6.06097
DDHD1	13.8953
DDHD2	0.49339
DDOST	19.2002
DDRGK1	198.601
[truncated: 6,978 more rows]
