# Supplementary material for: Genome-wide identification of directed gene networks using large-scale population genomics data
Source: Nat Commun. 2018 Aug 6;9:3097. doi: 10.1038/s41467-018-05452-6 (PMC6079029; doi:10.1038/s41467-018-05452-6)
Supplement: Supplementary file 6 — Supplementary Data 3 [file 41467_2018_5452_MOESM6_ESM.xlsx]

## Sheet: Supplementary Data 3
Directed associations without correcting for LD and pleiotropy.
Gene name (index)	Chromosome (index)	Gene name (target)	Chromosome (target)	Test statistic	P-value
LRRC37A	17	LRRC37A3	17	48.9897	0
KANSL1	17	LRRC37A3	17	45.8569	0
EIF5A	17	EIF5AL1	10	-31.0143	7.8904e-184
GPS2	17	EIF5AL1	10	-27.873	1.60149e-152
PWP1	12	CTDSP2	12	21.1554	8.25427e-93
PRDM4	12	CTDSP2	12	21.0798	3.33284e-92
PLEKHM1	17	LRRC37A3	17	20.933	4.96095e-91
TBC1D10B	16	RP11-166B2.1	16	-19.0865	8.19285e-77
SF3B3	16	NPIPB6	16	18.9261	1.2606e-75
SENP7	3	ZNF418	19	18.6206	2.18737e-73
SENP7	3	ZNF154	19	17.2714	7.59768e-64
SF3B3	16	CTB-134H23.2	16	17.1795	3.22766e-63
PRDM4	12	AVIL	12	17.0952	1.21268e-62
NEURL4	17	EIF5AL1	10	-16.5094	1.02399e-58
PWP1	12	AVIL	12	16.4998	1.18433e-58
ACAP1	17	EIF5AL1	10	-15.7024	1.70834e-53
LGALS9C	17	USP6	17	-15.6411	4.16716e-53
RABL2B	22	RABL2A	2	15.4687	5.05644e-52
KIAA0391	14	GHRL	3	-14.9289	1.07194e-48
PLAGL1	6	MAPKAPK3	3	14.5628	1.69261e-46
MAPK3	16	RP11-166B2.1	16	-14.4052	1.44743e-45
ZCCHC14	16	MAP1LC3B2	12	14.3039	5.68813e-45
SNRNP25	16	LINC00999	10	-13.7935	4.95385e-42
PLAGL1	6	IDI1	10	13.6626	2.71354e-41
PLAGL1	6	TGM3	20	12.9431	2.42304e-37
SLC2A3	12	HGD	3	12.8859	4.90487e-37
SENP7	3	ZNF135	19	12.8816	5.16848e-37
ZNF180	19	TTC9	14	12.811	1.22887e-36
PLAGL1	6	RGL4	22	12.6531	8.38536e-36
SENP7	3	ZNF671	19	12.6269	1.15119e-35
ZNF75A	16	ZNF230	19	-12.6112	1.39086e-35
ZNF276	16	LDHD	16	12.4619	8.34428e-35
SENP7	3	ZSCAN18	19	12.3326	3.87638e-34
PLAGL1	6	PNPLA1	6	12.2307	1.28706e-33
NFKB1	4	COL9A2	1	12.2116	1.61057e-33
ZNF132	19	ARHGAP10	4	-12.1106	5.23862e-33
ZFP82	19	NID1	1	-11.9569	3.09769e-32
SENP7	3	ZNF551	19	11.8398	1.18481e-31
SENP7	3	ZNF304	19	11.8187	1.50647e-31
TAF15	17	FKBP8	19	-11.8086	1.68936e-31
PLAGL1	6	OGDH	7	11.7369	3.80887e-31
PPP2R3C	14	GHRL	3	-11.6001	1.77547e-30
DBNDD1	16	LINC00999	10	11.5982	1.81389e-30
NLRC5	16	BTN3A1	6	11.5824	2.16524e-30
CBS	21	ZNF687	1	11.5783	2.26573e-30
SEPHS2	16	RP11-166B2.1	16	-11.5027	5.25894e-30
KIAA0391	14	NFKB2	10	-11.2654	7.15992e-29
ST3GAL2	16	NPIPB6	16	11.26	7.59243e-29
TBX6	16	RP11-166B2.1	16	11.2294	1.05939e-28
NCOR1	17	IL8	4	-11.1244	3.30139e-28
PARP2	14	POP1	8	11.0902	4.77223e-28
PLAGL1	6	GPX3	5	11.0224	9.85953e-28
PLAGL1	6	TTC9	14	10.9846	1.47724e-27
SENP7	3	ZNF134	19	10.9844	1.47932e-27
TUBB2A	6	TUBB3	16	10.9841	1.48434e-27
SENP7	3	OPLAH	8	-10.9595	1.92824e-27
PLAGL1	6	PRAM1	19	10.9594	1.93057e-27
PKNOX1	21	ZNF687	1	10.9092	3.28935e-27
SENP7	3	ZNF211	19	10.8401	6.8225e-27
BAZ2B	2	MANSC1	12	-10.7227	2.33294e-26
SENP7	3	ZNF835	19	10.5169	1.95498e-25
COPZ1	12	SPOCD1	1	10.4496	3.88734e-25
PLAGL1	6	HM13	20	10.271	2.36108e-24
CREB5	7	SRPK1	6	10.2045	4.58836e-24
PEX12	17	FKBP8	19	-10.166	6.72809e-24
PLAGL1	6	MAP4K2	11	10.0734	1.67998e-23
KIAA0391	14	RELB	19	-10.05	2.11476e-23
PLAGL1	6	RAB37	17	10.03	2.5729e-23
SENP7	3	ZNF274	19	10.0181	2.89022e-23
SENP7	3	ZNF814	19	10.0008	3.42441e-23
KLF2	19	CERCAM	9	9.97075	4.59216e-23
PLAGL1	6	SH2D3C	9	9.96243	4.98043e-23
SENP7	3	ZNF547	19	9.962	5.00133e-23
ST3GAL2	16	CTB-134H23.2	16	9.9571	5.24552e-23
ASB8	12	KATNBL1	15	-9.923	7.30835e-23
ZNF641	12	KATNBL1	15	-9.91721	7.73061e-23
SHMT1	17	USP6	17	9.89052	1.00124e-22
PLAGL1	6	CERS2	1	9.79585	2.49327e-22
PLAGL1	6	IQCE	7	9.78032	2.89346e-22
PLAGL1	6	CYFIP2	5	9.75039	3.85273e-22
SAMD3	6	DGKD	2	-9.7086	5.73894e-22
SENP7	3	ZNF577	19	9.69128	6.76622e-22
DCAKD	17	LRRC37A3	17	9.65941	9.15442e-22
PLAGL1	6	PRRG4	11	-9.64735	1.0262e-21
NCOR1	17	TBL1XR1	3	-9.56293	2.27337e-21
TTC19	17	IL8	4	9.55564	2.43431e-21
TEF	22	EPHX1	1	9.54563	2.67375e-21
NFKBIA	14	GHRL	3	-9.31588	2.24661e-20
DKFZP779L1853	12	KATNBL1	15	-9.30709	2.43489e-20
NLRC5	16	HLA-F	6	9.29466	2.72807e-20
NFKB1	4	GHRL	3	9.28459	2.99089e-20
PKN3	9	DEFA3	8	9.22651	5.07544e-20
PLAGL1	6	AMPD2	1	9.22556	5.11943e-20
KIAA0391	14	SQSTM1	5	-9.22519	5.13705e-20
CENPV	17	IL8	4	-9.19768	6.59179e-20
CREB5	7	NLRC4	2	9.19629	6.67505e-20
FKBP1A	20	FKBP1C	6	-9.17898	7.80625e-20
NLRC5	16	BTN2A2	6	9.1725	8.27682e-20
PKN3	9	DEFA1	8	9.06826	2.11121e-19
PKN3	9	DEFA1B	8	9.06436	2.18614e-19
CREB5	7	TDP2	6	9.04348	2.63365e-19
SENP7	3	ZNF419	19	9.04218	2.66445e-19
VAC14	16	CTB-134H23.2	16	-8.98561	4.40472e-19
SPDYE2B	7	SPDYE1	7	8.97885	4.67623e-19
PKN3	9	CEACAM6	19	8.96245	5.40642e-19
PLAGL1	6	MFSD12	19	8.9388	6.6618e-19
SENP7	3	ZIK1	19	8.91237	8.40712e-19
PWP1	12	SSBP2	5	8.88177	1.09983e-18
TAF15	17	RILP	17	-8.86501	1.27373e-18
SENP7	3	ZNF256	19	8.86377	1.28762e-18
ZNF584	19	ARHGAP10	4	-8.83217	1.69689e-18
NLRC5	16	BTN3A3	6	8.82525	1.80237e-18
IKZF1	7	CHI3L1	1	-8.80908	2.07488e-18
BCL2A1	15	VMO1	17	-8.80254	2.19627e-18
IKZF1	7	C19orf59	19	-8.76479	3.0473e-18
IKZF1	7	KIAA0319L	1	-8.7525	3.38935e-18
PPP2R3C	14	NFKB2	10	-8.75246	3.39042e-18
ARHGAP27	17	LRRC37A3	17	-8.74692	3.55669e-18
PIGL	17	IL8	4	-8.6982	5.41286e-18
SPDYE2	7	SPDYE1	7	8.67499	6.60634e-18
PHF23	17	EIF5AL1	10	-8.65263	8.00142e-18
SIRT3	11	PPBP	4	8.63215	9.53164e-18
CBS	21	DCTN4	5	-8.60898	1.16136e-17
TAF15	17	VWCE	11	-8.56078	1.74878e-17
CREB5	7	PYGL	14	8.5254	2.35858e-17
SIRT3	11	PF4	4	8.50355	2.83572e-17
VAC14	16	NPIPB6	16	-8.499	2.94632e-17
SENP6	6	PI3	20	-8.45448	4.2813e-17
POLR3K	16	LINC00999	10	8.44884	4.48818e-17
TEF	22	MPP2	17	8.43359	5.09882e-17
SENP7	3	ZNF329	19	8.4257	5.44585e-17
ZFP82	19	RPH3A	12	-8.3986	6.82578e-17
TAF15	17	PTGS1	9	-8.38249	7.80434e-17
TAF15	17	DMTN	8	-8.36947	8.69557e-17
SENP7	3	ZNF543	19	8.35587	9.73307e-17
PLAGL1	6	PITPNM1	11	8.352	1.00502e-16
PKN3	9	CEACAM8	19	8.35068	1.01604e-16
NLRC5	16	HLA-A	6	8.34983	1.02316e-16
MCM6	2	TNFRSF21	6	-8.31295	1.38756e-16
PEX12	17	VWCE	11	-8.30402	1.49358e-16
SENP7	3	HKR1	19	8.28869	1.69435e-16
TAF15	17	UBXN6	19	-8.28618	1.72968e-16
PIGL	17	TBL1XR1	3	-8.27971	1.82404e-16
GPR84	12	SPOCD1	1	8.26912	1.98968e-16
ZNF554	19	SPSB1	1	-8.25601	2.21544e-16
U2AF1	21	ZNF687	1	8.24553	2.41381e-16
SLC45A4	8	AMD1	6	8.24488	2.42681e-16
SIRT3	11	MMRN1	4	8.22029	2.9667e-16
ZFP82	19	USP46	4	-8.1992	3.52297e-16
IKZF1	7	SCARF1	17	-8.19287	3.70904e-16
PLAGL1	6	PNKD	2	8.18853	3.84243e-16
MEFV	16	ZNF230	19	-8.17283	4.36493e-16
TBC1D13	9	DEFA3	8	8.1534	5.10918e-16
PKN3	9	DEFA4	8	8.1471	5.37665e-16
SENP6	6	SLPI	20	-8.14681	5.38901e-16
PPP2R3C	14	RELB	19	-8.12771	6.28884e-16
IKZF1	7	MYBPH	1	-8.11866	6.7653e-16
NPIPA7	16	PKD1	16	-8.11616	6.90278e-16
TAF15	17	POLL	10	-8.09635	8.09666e-16
PLAGL1	6	CKAP4	12	8.08475	8.8877e-16
TAF15	17	NPRL3	16	-8.08301	9.01304e-16
COG4	16	NPIPB6	16	8.07722	9.44162e-16
POLR2J2	7	SPDYE1	7	8.07049	9.96602e-16
PLAGL1	6	PKN1	19	8.06951	1.00441e-15
SAMD3	6	FAM153A	5	-8.06747	1.02099e-15
PLAGL1	6	CD82	11	8.02783	1.40191e-15
TBC1D13	9	DEFA1	8	7.9991	1.76256e-15
TBC1D13	9	DEFA1B	8	7.99864	1.76896e-15
SOD2	6	FAM177B	1	7.98598	1.95622e-15
MCM6	2	PTPRS	19	-7.96645	2.28395e-15
TBC1D13	9	CEACAM6	19	7.95853	2.43179e-15
CREB5	7	KREMEN1	22	7.95428	2.51496e-15
ADORA2B	17	IL8	4	-7.92754	3.10659e-15
SENP7	3	ZNF626	19	7.91879	3.32847e-15
MNDA	1	HIST1H1C	6	-7.89271	4.08647e-15
CETP	16	BTN2A2	6	7.88739	4.26079e-15
SAMD3	6	FAM153B	5	-7.87822	4.57863e-15
PLAGL1	6	VAV1	19	7.85422	5.52554e-15
CENPV	17	TBL1XR1	3	-7.84773	5.81289e-15
COG4	16	CTB-134H23.2	16	7.84438	5.96704e-15
CREB5	7	CAMKK2	12	7.84409	5.98059e-15
ERN1	17	DNAJB9	7	7.80503	8.10853e-15
NPIPB11	16	RP11-166B2.1	16	7.79889	8.50472e-15
IKZF1	7	RP11-544M22.13	1	-7.79874	8.51428e-15
SENP7	3	ZNF772	19	7.79119	9.02864e-15
EXOSC6	16	CTB-134H23.2	16	7.76976	1.06604e-14
TAF15	17	TSPAN9	12	-7.75916	1.1571e-14
PLAGL1	6	RILPL1	12	7.75392	1.20491e-14
SLC45A4	8	OAZ2	15	-7.73811	1.36139e-14
SENP7	3	ZNF486	19	7.70967	1.69462e-14
PLAGL1	6	CA4	17	7.69499	1.89669e-14
PABPC1	8	PABPC3	13	7.69424	1.90769e-14
ZNF446	19	ARHGAP10	4	-7.64546	2.77036e-14
PLAGL1	6	P2RX1	17	7.64152	2.85494e-14
MCM6	2	SLC12A3	16	-7.62348	3.27539e-14
TBC1D13	9	CEACAM8	19	7.61734	3.43171e-14
SIRT3	11	GP6	19	7.61328	3.53931e-14
MEI1	22	EPHX1	1	7.58724	4.31203e-14
KIAA1551	12	AIRE	21	-7.58233	4.47526e-14
SLFN12L	17	PTGS1	9	-7.56291	5.18291e-14
SMOX	20	UBA52	19	7.55927	5.32746e-14
PLAGL1	6	SLC25A44	1	-7.53849	6.23028e-14
HKR1	19	ATP6V1E2	2	7.51126	7.64511e-14
MCM6	2	CUX2	12	-7.5053	7.99442e-14
CREB5	7	KIAA0319	6	7.47472	1.00499e-13
PLAGL1	6	CASP2	7	7.46156	1.10865e-13
IKZF1	7	ZBTB47	3	-7.45412	1.17185e-13
SENP7	3	ZNF549	19	7.42402	1.4657e-13
PEX12	17	DMTN	8	-7.41703	1.54371e-13
CREB5	7	PPIF	10	-7.41315	1.58877e-13
EXOSC6	16	NPIPB6	16	7.4096	1.63114e-13
VPS35	16	DUSP22	6	7.40826	1.64733e-13
SIRT3	11	FSTL1	3	7.40033	1.74698e-13
TAF15	17	NT5M	17	-7.39123	1.86856e-13
TAF15	17	EMID1	22	-7.35585	2.42544e-13
SP110	2	ZNF135	19	-7.35328	2.47172e-13
FAM177A1	14	GHRL	3	-7.34823	2.56532e-13
TAF15	17	AQP1	7	-7.34297	2.6664e-13
SENP7	3	ZNF773	19	7.34245	2.67658e-13
TBC1D13	9	DEFA4	8	7.32503	3.0413e-13
ENDOG	9	CEACAM8	19	-7.32489	3.04459e-13
TTC19	17	TBL1XR1	3	7.32474	3.04775e-13
NLRC5	16	HLA-B	6	7.31804	3.20113e-13
MCM6	2	SCAMP5	15	-7.31393	3.29903e-13
SIRT3	11	CMTM5	14	7.28344	4.12173e-13
PEX12	17	RILP	17	-7.27819	4.28244e-13
MEI1	22	REV1	2	7.27157	4.49386e-13
TMEM79	1	YKT6	7	-7.25482	5.07582e-13
MTPAP	10	MTRNR2L8	11	7.24461	5.46643e-13
SNRNP25	16	BET1L	11	-7.2429	5.53441e-13
SENP7	3	ZNF737	19	7.24021	5.64375e-13
KIAA0391	14	SEC13	3	-7.2388	5.70144e-13
PLAGL1	6	MPZL1	1	-7.20499	7.28075e-13
MCM6	2	SERPINF1	17	-7.20123	7.48114e-13
PLAGL1	6	JAK3	19	7.20117	7.48404e-13
MCM6	2	PPM1J	1	-7.19473	7.83976e-13
PEX12	17	NPRL3	16	-7.18078	8.66803e-13
MC1R	16	LINC00999	10	7.17846	8.81436e-13
PRDM4	12	CTDSP1	2	7.16822	9.48736e-13
ZNF75A	16	ZSCAN29	15	-7.16792	9.50808e-13
IKZF1	7	GPX3	5	-7.16395	9.78252e-13
IKZF1	7	HRH2	5	-7.16322	9.83409e-13
SMOX	20	GYPC	2	7.15831	1.01865e-12
NEK6	9	TPPP3	16	7.149	1.08901e-12
IKZF1	7	PVRL1	11	-7.14356	1.13225e-12
TAF15	17	MYL9	20	-7.09808	1.56649e-12
TAF15	17	LYL1	19	-7.09487	1.60263e-12
GBA	1	HIST1H3H	6	-7.09308	1.62316e-12
ENDOG	9	DEFA3	8	-7.08203	1.75572e-12
TEF	22	REV1	2	7.08053	1.77456e-12
TAF15	17	ECSIT	19	-7.07731	1.81555e-12
SIRT3	11	ITGB3	17	7.06391	1.99653e-12
SAMD3	6	FAM153C	5	-7.03549	2.44092e-12
PWP1	12	CTDSP1	2	7.02089	2.70555e-12
NKX3-1	8	PMP22	17	-7.01312	2.8578e-12
KLF2	19	LRRC16B	14	7.01275	2.86531e-12
ZNF587B	19	RAPGEF2	4	6.99898	3.15652e-12
SLFN12L	17	TSPAN9	12	-6.98673	3.43992e-12
BCL2A1	15	MS4A7	11	-6.98515	3.47818e-12
SP110	2	ZNF418	19	-6.97583	3.71293e-12
NLRP6	11	PPBP	4	-6.97495	3.73584e-12
SP110	2	ZNF154	19	-6.97216	3.80946e-12
CREB5	7	EXTL3	8	6.95596	4.2663e-12
HIC1	17	CARNS1	11	-6.9527	4.36439e-12
ENDOG	9	CEACAM6	19	-6.9426	4.68324e-12
ENDOG	9	DEFA1	8	-6.92242	5.38936e-12
ENDOG	9	DEFA1B	8	-6.91841	5.54181e-12
PAQR6	1	YKT6	7	-6.91546	5.65638e-12
BAZ2B	2	KIAA0319L	1	-6.90741	5.98161e-12
IKZF1	7	MICALCL	11	-6.90473	6.09386e-12
SIRT3	11	PARVB	22	6.89147	6.68042e-12
SIRT3	11	ESAM	11	6.89	6.74887e-12
CETP	16	HLA-A	6	6.8827	7.09825e-12
GGNBP2	17	CNBP	3	-6.87928	7.26801e-12
BCL2A1	15	CDKN1C	11	-6.87152	7.66848e-12
IKZF1	7	TNFRSF9	1	-6.86921	7.79182e-12
KLF11	2	AACS	12	-6.86616	7.9575e-12
SIRT3	11	GP9	3	6.85506	8.59008e-12
PEX12	17	UBXN6	19	-6.84825	9.00236e-12
MAT2A	2	DPEP3	16	6.83783	9.67122e-12
PKN3	9	BPI	20	6.83334	9.97489e-12
DARS	2	SCAMP5	15	-6.83329	9.97815e-12
TAF15	17	PEAR1	1	-6.81783	1.10943e-11
NOTCH2	1	NBPF8	1	-6.81183	1.15603e-11
PKNOX1	21	DCTN4	5	-6.79121	1.33114e-11
SIRT3	11	SELP	1	6.78646	1.37499e-11
BCL2A1	15	CKB	14	-6.78114	1.42581e-11
ASB8	12	NOV	8	-6.7736	1.50097e-11
ZBTB40	1	SIRT6	19	-6.77229	1.51442e-11
GLTSCR1	19	ITGB4	17	6.7484	1.78155e-11
CREB5	7	DYSF	2	6.73821	1.90914e-11
TAF15	17	CTDSPL	3	-6.7378	1.91441e-11
TOP3A	17	USP6	17	-6.73312	1.9761e-11
CREB5	7	PGLYRP1	19	6.73153	1.99754e-11
BCL2A1	15	NEURL1	10	-6.72605	2.07299e-11
KIAA0391	14	GPR162	12	-6.70793	2.34326e-11
SIRT3	11	ITGB3	17	6.70529	2.38537e-11
PEX12	17	POLL	10	-6.70278	2.426e-11
MCM6	2	PALD1	10	-6.7016	2.4454e-11
TAF15	17	ANKRD9	14	-6.68453	2.74357e-11
IKZF1	7	TTLL4	2	-6.67863	2.85454e-11
PMM1	22	REV1	2	-6.67613	2.90289e-11
ZNF641	12	FBXL13	7	-6.67507	2.92377e-11
WWP2	16	NPIPB6	16	6.67472	2.93069e-11
ASB8	12	FBXL13	7	-6.67408	2.9433e-11
TRPS1	8	TMEM38A	19	-6.65086	3.43947e-11
PLAGL1	6	CBX8	17	6.65007	3.45754e-11
TAF15	17	HBM	16	-6.64611	3.55042e-11
TAF15	17	BAG6	6	-6.64249	3.63756e-11
HKR1	19	NID1	1	-6.64141	3.66398e-11
ZNF439	19	AIG1	6	-6.62895	3.98205e-11
PAQR6	1	CTSZ	20	-6.62745	4.02233e-11
TBC1D13	9	BPI	20	6.61724	4.30579e-11
IQGAP1	15	CALM3	19	6.61423	4.39311e-11
SENP7	3	ZNF107	7	6.60975	4.52616e-11
PLAGL1	6	C19orf38	19	6.60551	4.6555e-11
ACAT1	11	HIST1H1C	6	6.6051	4.6683e-11
MCM6	2	NOTCH4	6	-6.60332	4.72383e-11
PLAGL1	6	IER3	6	-6.5999	4.8328e-11
IKZF1	7	CYP4F3	19	-6.59313	5.05523e-11
SLFN12L	17	SPARC	5	-6.59202	5.09266e-11
NAMPT	7	NAMPTL	10	-6.58556	5.31563e-11
SENP7	3	ZNF417	19	6.58486	5.34039e-11
CETP	16	BTN3A1	6	6.58262	5.42055e-11
ZNF641	12	NOV	8	-6.57699	5.62672e-11
CETP	16	HLA-F	6	6.57359	5.755e-11
TAF15	17	MARCH2	19	-6.55809	6.37646e-11
NLRP6	11	PF4	4	-6.5546	6.52533e-11
KIAA0391	14	RHOQ	2	-6.54045	7.16436e-11
PKN3	9	OLFM4	13	6.51915	8.24282e-11
SIRT3	11	TSPAN9	12	6.5183	8.28908e-11
CREB5	7	NLRX1	11	6.51669	8.37706e-11
PLAGL1	6	ARID3A	19	6.50984	8.76288e-11
PLAGL1	6	SCARF1	17	-6.50915	8.80258e-11
PKN3	9	LTF	3	6.50866	8.83095e-11
PLAGL1	6	ZNF710	15	6.50791	8.87445e-11
WWP2	16	CTB-134H23.2	16	6.50763	8.89093e-11
DKFZP779L1853	12	FBXL13	7	-6.5057	9.004e-11
CREB5	7	IL8	4	-6.50413	9.09769e-11
TAF15	17	UBA52	19	-6.49176	9.86589e-11
IKZF1	7	MICAL2	11	-6.48724	1.01619e-10
PLAGL1	6	HMG20B	19	6.48632	1.02234e-10
FAM177A1	14	NFKB2	10	-6.48265	1.04719e-10
PKN3	9	ELANE	19	6.47983	1.06665e-10
PLAGL1	6	BRAT1	7	6.47888	1.07332e-10
SIRT3	11	CTDSPL	3	6.4749	1.10159e-10
TAF15	17	GNA12	7	-6.47463	1.10357e-10
PLAGL1	6	SIGLEC7	19	6.45793	1.23058e-10
PPP2R3C	14	SQSTM1	5	-6.45567	1.24888e-10
SIRT3	11	C6orf25	6	6.45048	1.29176e-10
SLFN12L	17	MYL9	20	-6.43843	1.39707e-10
SMOX	20	MYL4	17	6.42993	1.47638e-10
ZNF180	19	MED6	14	6.42087	1.56576e-10
SIRT3	11	GUCY1B3	4	6.40277	1.76042e-10
MCM6	2	DNASE1L3	3	-6.39678	1.82986e-10
SIRT3	11	CLU	8	6.39212	1.8858e-10
PEX12	17	NT5M	17	-6.38968	1.91576e-10
CETP	16	HLA-B	6	6.38036	2.03432e-10
ZNF502	3	GRN	17	-6.3727	2.1372e-10
MCM6	2	LILRA4	19	-6.35576	2.38317e-10
ZNF75A	16	ZNF222	19	-6.35264	2.4314e-10
DARS	2	PTPRS	19	-6.34846	2.49743e-10
PKNOX1	21	SP2	17	-6.34676	2.52489e-10
NXPE3	3	ZNF418	19	6.3282	2.84354e-10
PEX12	17	AQP1	7	-6.32509	2.90057e-10
KLF2	19	ITGB7	12	6.32482	2.90559e-10
SLC2A3	12	CLDN5	22	6.31297	3.13404e-10
BTBD11	12	AVIL	12	6.31126	3.16842e-10
HHEX	10	CLEC4E	12	-6.31022	3.18961e-10
IKZF1	7	CACNB4	2	-6.30822	3.23053e-10
PRDM4	12	SSBP2	5	6.29271	3.56583e-10
IKZF1	7	LTBR	12	-6.2896	3.63711e-10
PAQR6	1	TPD52L2	20	-6.28882	3.65525e-10
MCM6	2	PACSIN1	6	-6.28414	3.7656e-10
TAF15	17	ST6GALNAC4	9	-6.28068	3.8492e-10
SIRT3	11	LTBP1	2	6.28008	3.86392e-10
TUBB3	16	LINC00999	10	6.27566	3.9738e-10
DARS	2	TNFRSF21	6	-6.27258	4.05241e-10
CREB5	7	RGL4	22	6.26276	4.31246e-10
ZNF100	19	DUSP8	11	-6.26059	4.37217e-10
BTBD11	12	CTDSP2	12	6.25927	4.4089e-10
KDM4B	19	KATNBL1	15	6.25659	4.48432e-10
TOX	8	COLQ	3	-6.25047	4.66144e-10
CREB5	7	GYG1	3	6.25018	4.66997e-10
SIRT3	11	ALOX12	17	6.24863	4.71593e-10
TBC1D13	9	OLFM4	13	6.24829	4.726e-10
TAF15	17	KEL	7	-6.23801	5.04292e-10
GPT2	16	DUSP22	6	6.23263	5.2171e-10
CREB5	7	DOK4	16	6.2306	5.28433e-10
PLAGL1	6	KCNH3	12	-6.22924	5.32973e-10
CREB5	7	ACSL1	4	6.22923	5.33016e-10
ENDOG	9	LTF	3	-6.22918	5.33182e-10
SIRT3	11	CTTN	11	6.22144	5.59818e-10
THOP1	19	SPSB1	1	-6.21964	5.66197e-10
NMT1	17	LRRC37A3	17	-6.21082	5.98492e-10
PLAGL1	6	RGS19	20	6.2088	6.06143e-10
CYP27A1	2	NEK3	13	-6.20523	6.19891e-10
RASA4B	7	SPDYE1	7	6.20271	6.29765e-10
CREB5	7	TRERF1	6	-6.19985	6.41166e-10
SLFN12L	17	CTDSPL	3	-6.19771	6.49847e-10
LTBR	12	NFKB2	10	6.19602	6.56752e-10
