# Supplementary material for: Genome-wide identification of directed gene networks using large-scale population genomics data
Source: Nat Commun. 2018 Aug 6;9:3097. doi: 10.1038/s41467-018-05452-6 (PMC6079029; doi:10.1038/s41467-018-05452-6)
Supplement: Supplementary file 7 — Supplementary Data 4 [file 41467_2018_5452_MOESM7_ESM.xlsx]

## Sheet: Supplementary Data 4
Cis-eQTLs for index genes which show trans-effects in our data.
Gene name (index)	Nearby SNP	P-value
LRRC37A	rs2696558	0
SENP6	rs9352214	3.48682e-298
KIAA0391	rs17456067	1.08175e-204
KIAA0391	rs139534774	2.61003e-176
LRRC37A	rs242562	8.80974e-175
CREB5	rs56388170	1.66e-152
SLC45A4	rs7462429	8.77694e-146
BAZ2B	rs4665083	2.97492e-145
BAZ2B	rs10460340	5.51503e-144
PLAGL1	rs73008259	1.58675e-143
PLAGL1	rs72992130	6.17166e-143
PLAGL1	rs66982618	2.52341e-135
PLAGL1	rs66600044	2.52585e-135
SENP7	rs2682383	9.23801e-122
SENP7	rs4683917	1.55353e-121
SENP7	rs9856435	1.65435e-121
SENP7	rs7631506	5.60731e-121
SENP7	rs508537	5.43297e-120
SENP7	rs2317751	4.39982e-114
SENP7	rs6441602	4.40007e-114
SENP7	rs9859077	7.103e-108
SENP7	rs62280667	7.26169e-108
SENP7	rs13088318	2.42734e-107
PWP1	rs2287215	2.12151e-99
PLAGL1	rs35096174	3.45375e-86
PLAGL1	rs34033629	1.50359e-83
PWP1	rs11113432	2.75843e-81
KANSL1	rs242562	9.22453e-75
PLAGL1	rs147216697	1.24755e-66
KANSL1	rs2696558	2.02701e-65
PLAGL1	rs6930286	4.04582e-56
PLAGL1	rs4621647	1.41314e-55
PLAGL1	rs77516841	5.32004e-55
PLAGL1	rs75949649	7.53271e-54
NLRC5	rs11644125	6.86898e-49
ACAT1	rs7934935	7.72606e-47
PLAGL1	rs113711826	2.89995e-45
PWP1	rs12424620	8.61785e-45
SENP7	rs348866	1.9568e-44
KIAA0391	rs146021364	1.05822e-43
SAMD3	rs7749850	9.78782e-43
PLAGL1	rs9767615	1.45893e-39
PLAGL1	rs7773278	1.56773e-37
CREB5	rs10230283	3.77866e-37
PLAGL1	rs9766199	2.47236e-34
PLAGL1	rs150738000	4.61877e-32
PWP1	rs9302	1.20217e-28
PLAGL1	rs7738767	1.83849e-28
PWP1	rs4964620	4.8033e-27
KANSL1	rs72836318	1.39684e-26
NLRC5	rs62035538	1.73596e-25
KANSL1	rs74521229	2.3687e-24
IKZF1	rs149007767	3.11555e-20
SP110	rs139482435	3.19498e-18
SP110	rs34122378	3.51558e-18
ZNF439	rs146808635	9.75452e-18
SMOX	rs11699685	3.47955e-15
PLAGL1	rs673923	3.95794e-14
ZNF75A	rs62034711	1.28697e-13
NLRC5	rs289725	1.68305e-13
NLRC5	rs154045	1.90868e-09
TAF15	rs8073060	2.03162e-09
TAF15	rs56323949	1.19296e-08
TAF15	rs4795082	7.63394e-08
NLRC5	rs12598522	5.52162e-07
TAF15	rs79828007	8.92167e-07
TAF15	rs200828221	1.09296e-06
TAF15	rs7503168	6.97165e-05
TAF15	rs9907772	0.000113444
NLRC5	rs289747	0.000127732
SENP7	rs6773410	0.000150371
NLRC5	rs80195568	0.000459694
