# Supplementary material for: Genome-wide identification of directed gene networks using large-scale population genomics data
Source: Nat Commun. 2018 Aug 6;9:3097. doi: 10.1038/s41467-018-05452-6 (PMC6079029; doi:10.1038/s41467-018-05452-6)
Supplement: Supplementary file 8 — Supplementary Data 5 [file 41467_2018_5452_MOESM8_ESM.xlsx]

## Sheet: Supplementary Data 5
Directed associations directly tested for a cis-mediated effect.
Gene name (index)	Gene name (target)	P-value
CREB5	ACSL1	8.8318e-144
CREB5	TDP2	9.75182e-133
CREB5	PYGL	4.85479e-125
CREB5	DYSF	2.0542e-122
CREB5	KREMEN1	2.82631e-116
RABL2B	RABL2A	8.69502e-114
CREB5	SRPK1	1.88057e-100
PLAGL1	IDI1	2.82419e-87
SLC45A4	AMD1	3.86512e-79
SLC45A4	OAZ2	6.85994e-79
CREB5	KIAA0319	7.46463e-76
NLRC5	BTN3A3	1.08745e-72
NLRC5	BTN3A1	2.13114e-69
PLAGL1	MAPKAPK3	1.26716e-66
LRRC37A	LRRC37A3	6.97028e-66
CREB5	NLRC4	5.50128e-64
CREB5	CAMKK2	6.46559e-61
CREB5	DOK4	1.08215e-55
CREB5	RGL4	3.04969e-55
PLAGL1	AMPD2	1.71268e-54
NLRC5	HLA-F	1.65765e-53
PLAGL1	RGL4	1.02881e-44
CREB5	PGLYRP1	1.32346e-43
PLAGL1	SH2D3C	3.59687e-42
NLRC5	BTN2A2	4.6026e-42
BAZ2B	KIAA0319L	2.6597e-41
PLAGL1	HM13	1.45315e-38
PLAGL1	CD82	2.72236e-38
PLAGL1	PRAM1	2.87481e-38
BAZ2B	MANSC1	1.54124e-36
CREB5	NLRX1	1.61416e-36
FKBP1A	FKBP1C	7.43696e-36
PLAGL1	PITPNM1	1.146e-35
SOD2	FAM177B	5.85146e-33
CREB5	EXTL3	9.24898e-33
PLAGL1	IQCE	1.27802e-32
SAMD3	FAM153A	7.47307e-30
PLAGL1	VAV1	6.82908e-29
IKZF1	RP11-544M22.13	8.18005e-29
PLAGL1	JAK3	8.66899e-29
SAMD3	FAM153C	2.30947e-28
SAMD3	FAM153B	2.43615e-27
PLAGL1	CKAP4	7.30584e-27
PLAGL1	CASP2	2.50388e-24
PLAGL1	PKN1	2.77254e-24
PLAGL1	RAB37	5.57949e-24
PABPC1	PABPC3	5.03255e-23
SMOX	GYPC	1.83116e-21
SENP7	ZNF107	2.4342e-21
SMOX	UBA52	2.65625e-21
SMOX	MYL4	3.19894e-21
PLAGL1	PNKD	5.51116e-21
PLAGL1	CERS2	8.54832e-21
CREB5	PPIF	1.998e-20
PLAGL1	GPX3	5.07553e-19
PLAGL1	P2RX1	1.12421e-17
KANSL1	LRRC37A3	1.41266e-17
PLAGL1	PNPLA1	4.17603e-17
EIF5A	EIF5AL1	1.0473e-15
PLAGL1	MFSD12	3.28788e-15
NAMPT	NAMPTL	1.66641e-14
SENP7	ZSCAN18	1.71229e-14
IKZF1	PVRL1	3.22418e-13
SENP7	ZNF154	3.48658e-13
IKZF1	HRH2	3.80772e-13
PLAGL1	TGM3	1.60581e-12
PLAGL1	SLC25A44	1.8741e-12
MNDA	HIST1H1C	1.2437e-11
TRPS1	TMEM38A	2.17127e-11
SENP7	ZNF626	3.82799e-11
TOX	COLQ	1.44864e-10
IKZF1	CYP4F3	1.13871e-09
PLAGL1	CA4	1.38826e-09
PLAGL1	PRRG4	1.60995e-09
PARP2	POP1	1.61013e-09
PLAGL1	MAP4K2	1.69627e-09
NFKB1	COL9A2	1.13302e-08
SENP7	ZNF486	1.36554e-08
PLAGL1	RILPL1	1.38457e-08
PLAGL1	TTC9	1.7597e-08
PLAGL1	CYFIP2	3.34005e-08
NEK6	TPPP3	9.91417e-08
IKZF1	MYBPH	1.61881e-07
DBNDD1	LINC00999	7.81239e-07
SENP6	PI3	9.49171e-07
ZCCHC14	MAP1LC3B2	1.59699e-06
SAMD3	DGKD	2.73197e-06
PLAGL1	OGDH	4.63905e-06
ZBTB40	SIRT6	4.8751e-06
SENP7	ZNF329	6.02316e-06
SENP7	ZNF211	6.56156e-06
IKZF1	CHI3L1	1.32479e-05
TAF15	FKBP8	1.72472e-05
SENP7	ZNF835	2.0924e-05
SENP6	SLPI	3.29906e-05
IKZF1	TTLL4	5.68155e-05
SENP7	ZNF773	5.81589e-05
GLTSCR1	ITGB4	6.70327e-05
SENP7	ZNF134	7.89478e-05
IKZF1	C19orf59	0.000115605
SENP7	OPLAH	0.000115809
SENP7	ZNF274	0.000156798
GPS2	EIF5AL1	0.0002801
TAF15	PTGS1	0.000284167
KLF2	CERCAM	0.00028617
SENP7	ZNF135	0.000407037
NOTCH2	NBPF8	0.000694285
SENP7	ZNF577	0.000721458
SP110	ZNF154	0.000810306
BCL2A1	CDKN1C	0.000947564
ZNF276	LDHD	0.00145508
SENP7	ZNF814	0.00229178
ACAT1	HIST1H1C	0.00259292
PLAGL1	MPZL1	0.00370735
SENP7	ZNF671	0.00387619
BCL2A1	NEURL1	0.00781595
IKZF1	GPX3	0.0100502
NFKB1	GHRL	0.0107728
KIAA0391	GHRL	0.010832
IKZF1	MICALCL	0.010925
ZNF439	AIG1	0.0127174
ZNF75A	ZNF230	0.0129793
KLF2	ITGB7	0.0145471
SENP7	ZNF547	0.0160925
IKZF1	TNFRSF9	0.0180835
SENP7	ZNF419	0.0190231
PLAGL1	IER3	0.0193285
SNRNP25	LINC00999	0.0199492
SLC2A3	HGD	0.0212282
NKX3-1	PMP22	0.0283995
KLF11	AACS	0.0377509
IKZF1	MICAL2	0.0424189
ZNF180	TTC9	0.0483402
CREB5	IL8	0.0561115
SENP7	ZNF551	0.0843941
KLF2	LRRC16B	0.104955
SENP7	HKR1	0.105809
BCL2A1	CKB	0.111957
IKZF1	KIAA0319L	0.11381
KIAA1551	AIRE	0.145669
BCL2A1	VMO1	0.159923
SENP7	ZIK1	0.175309
SENP7	ZNF737	0.296444
BCL2A1	MS4A7	0.322659
PWP1	CTDSP2	0.334928
PWP1	SSBP2	0.396374
IKZF1	SCARF1	0.461325
SENP7	ZNF418	0.473665
LGALS9C	USP6	0.50986
SENP7	ZNF256	0.634795
HHEX	CLEC4E	0.732839
SENP7	ZNF304	0.779106
MTPAP	MTRNR2L8	0.789295
SP110	ZNF135	0.818826
SP110	ZNF418	0.909311
IKZF1	ZBTB47	0.978303
