# Supplementary material for: Genome-wide identification of directed gene networks using large-scale population genomics data
Source: Nat Commun. 2018 Aug 6;9:3097. doi: 10.1038/s41467-018-05452-6 (PMC6079029; doi:10.1038/s41467-018-05452-6)
Supplement: Supplementary file 9 — Supplementary Data 6 [file 41467_2018_5452_MOESM9_ESM.xlsx]

## Sheet: LD-corrected
Results of GO-term enrichments. Enrichments based on the LD-, and pleiotropy corrected associations (LD-corrected), and enrichments on the associations without such correction (Uncorrected).
Category	Term	Count	%	PValue	Genes	List Total	Pop Hits	Pop Total	Fold Enrichment	Bonferroni	Benjamini	FDR
GOTERM_MF_ALL	GO:0003677~DNA binding	21	43.75	4.99465e-08	ENSG00000162086, ENSG00000146592, ENSG00000120071, ENSG00000129484, ENSG00000158805, ENSG00000172059, ENSG00000184677, ENSG00000185811, ENSG00000167384, ENSG00000152804, ENSG00000127528, ENSG00000104447, ENSG00000123636, ENSG00000167034, ENSG00000198846, ENSG00000171291, ENSG00000118495, ENSG00000135899, ENSG00000109320, ENSG00000140853, ENSG00000163563	41	798	5748	3.68935	1.16375e-05	1.16375e-05	6.41659e-05
GOTERM_MF_ALL	GO:0003676~nucleic acid binding	23	47.9167	2.74505e-05	ENSG00000162086, ENSG00000146592, ENSG00000120071, ENSG00000140948, ENSG00000129484, ENSG00000158805, ENSG00000172059, ENSG00000184677, ENSG00000185811, ENSG00000167384, ENSG00000152804, ENSG00000127528, ENSG00000132507, ENSG00000104447, ENSG00000123636, ENSG00000167034, ENSG00000198846, ENSG00000171291, ENSG00000118495, ENSG00000135899, ENSG00000109320, ENSG00000140853, ENSG00000163563	41	1394	5748	2.31312	0.00637564	0.00319292	0.0352597
GOTERM_MF_ALL	GO:0044212~transcription regulatory region DNA binding	9	18.75	0.00030014	ENSG00000120071, ENSG00000104447, ENSG00000167034, ENSG00000118495, ENSG00000172059, ENSG00000109320, ENSG00000140853, ENSG00000185811, ENSG00000152804	41	255	5748	4.94806	0.0675531	0.0230447	0.384903
GOTERM_MF_ALL	GO:0000975~regulatory region DNA binding	9	18.75	0.000308254	ENSG00000120071, ENSG00000104447, ENSG00000167034, ENSG00000118495, ENSG00000172059, ENSG00000109320, ENSG00000140853, ENSG00000185811, ENSG00000152804	41	256	5748	4.92873	0.0693148	0.0177983	0.39529
GOTERM_MF_ALL	GO:0001067~regulatory region nucleic acid binding	9	18.75	0.000308254	ENSG00000120071, ENSG00000104447, ENSG00000167034, ENSG00000118495, ENSG00000172059, ENSG00000109320, ENSG00000140853, ENSG00000185811, ENSG00000152804	41	256	5748	4.92873	0.0693148	0.0177983	0.39529
GOTERM_MF_ALL	GO:1901363~heterocyclic compound binding	25	52.0833	0.00260858	ENSG00000162086, ENSG00000146592, ENSG00000079974, ENSG00000140948, ENSG00000158805, ENSG00000172059, ENSG00000167384, ENSG00000152804, ENSG00000104447, ENSG00000123636, ENSG00000135899, ENSG00000118495, ENSG00000140853, ENSG00000119408, ENSG00000163563, ENSG00000120071, ENSG00000129484, ENSG00000184677, ENSG00000185811, ENSG00000127528, ENSG00000132507, ENSG00000167034, ENSG00000198846, ENSG0000…	41	2131	5748	1.64471	0.455885	0.114603	3.29994
GOTERM_MF_ALL	GO:0003700~transcription factor activity, sequence-specific DNA binding	9	18.75	0.00276836	ENSG00000146592, ENSG00000127528, ENSG00000104447, ENSG00000167034, ENSG00000118495, ENSG00000172059, ENSG00000109320, ENSG00000185811, ENSG00000152804	41	358	5748	3.52446	0.475821	0.102061	3.49875
GOTERM_MF_ALL	GO:0001071~nucleic acid binding transcription factor activity	9	18.75	0.00276836	ENSG00000146592, ENSG00000127528, ENSG00000104447, ENSG00000167034, ENSG00000118495, ENSG00000172059, ENSG00000109320, ENSG00000185811, ENSG00000152804	41	358	5748	3.52446	0.475821	0.102061	3.49875
GOTERM_MF_ALL	GO:0097159~organic cyclic compound binding	25	52.0833	0.0030352	ENSG00000162086, ENSG00000146592, ENSG00000079974, ENSG00000140948, ENSG00000158805, ENSG00000172059, ENSG00000167384, ENSG00000152804, ENSG00000104447, ENSG00000123636, ENSG00000135899, ENSG00000118495, ENSG00000140853, ENSG00000119408, ENSG00000163563, ENSG00000120071, ENSG00000129484, ENSG00000184677, ENSG00000185811, ENSG00000127528, ENSG00000132507, ENSG00000167034, ENSG00000198846, ENSG0000…	41	2152	5748	1.62866	0.507508	0.096232	3.82997
GOTERM_MF_ALL	GO:0043565~sequence-specific DNA binding	8	16.6667	0.00305016	ENSG00000146592, ENSG00000127528, ENSG00000104447, ENSG00000167034, ENSG00000118495, ENSG00000109320, ENSG00000140853, ENSG00000152804	41	284	5748	3.94916	0.509227	0.0851285	3.8485
GOTERM_MF_ALL	GO:0000981~RNA polymerase II transcription factor activity, sequence-specific DNA binding	6	12.5	0.00521863	ENSG00000104447, ENSG00000167034, ENSG00000118495, ENSG00000172059, ENSG00000109320, ENSG00000152804	41	164	5748	5.12909	0.704512	0.126685	6.50096
GOTERM_MF_ALL	GO:0000976~transcription regulatory region sequence-specific DNA binding	6	12.5	0.0113853	ENSG00000104447, ENSG00000167034, ENSG00000118495, ENSG00000109320, ENSG00000140853, ENSG00000152804	41	198	5748	4.24834	0.930608	0.234173	13.6797
GOTERM_MF_ALL	GO:1990837~sequence-specific double-stranded DNA binding	6	12.5	0.0146952	ENSG00000104447, ENSG00000167034, ENSG00000118495, ENSG00000109320, ENSG00000140853, ENSG00000152804	41	211	5748	3.98659	0.968235	0.269175	17.3197
GOTERM_MF_ALL	GO:0003690~double-stranded DNA binding	6	12.5	0.0271094	ENSG00000104447, ENSG00000167034, ENSG00000118495, ENSG00000109320, ENSG00000140853, ENSG00000152804	41	247	5748	3.40555	0.998345	0.413534	29.748
GOTERM_MF_ALL	GO:0000977~RNA polymerase II regulatory region sequence-specific DNA binding	5	10.4167	0.0311907	ENSG00000104447, ENSG00000118495, ENSG00000109320, ENSG00000140853, ENSG00000152804	41	173	5748	4.05188	0.999378	0.433307	33.4414
GOTERM_MF_ALL	GO:0001012~RNA polymerase II regulatory region DNA binding	5	10.4167	0.0323499	ENSG00000104447, ENSG00000118495, ENSG00000109320, ENSG00000140853, ENSG00000152804	41	175	5748	4.00557	0.99953	0.421488	34.4573
GOTERM_MF_ALL	GO:0046872~metal ion binding	17	35.4167	0.0331531	ENSG00000162086, ENSG00000146592, ENSG00000140948, ENSG00000158805, ENSG00000172059, ENSG00000184677, ENSG00000134250, ENSG00000185811, ENSG00000167384, ENSG00000127528, ENSG00000104447, ENSG00000123636, ENSG00000171291, ENSG00000075239, ENSG00000118495, ENSG00000135899, ENSG00000119408	41	1478	5748	1.61253	0.999612	0.40768	35.1528
GOTERM_MF_ALL	GO:0043169~cation binding	17	35.4167	0.0347553	ENSG00000162086, ENSG00000146592, ENSG00000140948, ENSG00000158805, ENSG00000172059, ENSG00000184677, ENSG00000134250, ENSG00000185811, ENSG00000167384, ENSG00000127528, ENSG00000104447, ENSG00000123636, ENSG00000171291, ENSG00000075239, ENSG00000118495, ENSG00000135899, ENSG00000119408	41	1486	5748	1.60385	0.999737	0.402576	36.5199
GOTERM_MF_ALL	GO:0043167~ion binding	17	35.4167	0.0519644	ENSG00000162086, ENSG00000146592, ENSG00000140948, ENSG00000158805, ENSG00000172059, ENSG00000184677, ENSG00000134250, ENSG00000185811, ENSG00000167384, ENSG00000127528, ENSG00000104447, ENSG00000123636, ENSG00000171291, ENSG00000075239, ENSG00000118495, ENSG00000135899, ENSG00000119408	41	1558	5748	1.52973	0.999996	0.51876	49.6189
GOTERM_MF_ALL	GO:0001047~core promoter binding	3	6.25	0.0538434	ENSG00000120071, ENSG00000167034, ENSG00000140853	41	54	5748	7.78862	0.999997	0.511511	50.8868
GOTERM_MF_ALL	GO:0051119~sugar transmembrane transporter activity	2	4.16667	0.0804582	ENSG00000022567, ENSG00000059804	41	12	5748	23.3659	1	0.642504	65.9588
GOTERM_MF_ALL	GO:0001228~transcriptional activator activity, RNA polymerase II transcription regulatory region sequence-specific binding	3	6.25	0.0827553	ENSG00000104447, ENSG00000118495, ENSG00000109320	41	69	5748	6.09544	1	0.634445	67.0353

## Sheet: Uncorrected
Results of GO-term enrichments. Enrichments based on the LD-, and pleiotropy corrected associations (LD-corrected), and enrichments on the associations without such correction (Uncorrected).	Results of GO-term enrichments. Enrichments based on the LD-, and pleiotropy corrected associations (LD-corrected), and enrichments on the associations without such correction (Uncorrected).	Results of GO-term enrichments. Enrichments based on the LD-, and pleiotropy corrected associations (LD-corrected), and enrichments on the associations without such correction (Uncorrected).	Results of GO-term enrichments. Enrichments based on the LD-, and pleiotropy corrected associations (LD-corrected), and enrichments on the associations without such correction (Uncorrected).	Results of GO-term enrichments. Enrichments based on the LD-, and pleiotropy corrected associations (LD-corrected), and enrichments on the associations without such correction (Uncorrected).	Results of GO-term enrichments. Enrichments based on the LD-, and pleiotropy corrected associations (LD-corrected), and enrichments on the associations without such correction (Uncorrected).	Results of GO-term enrichments. Enrichments based on the LD-, and pleiotropy corrected associations (LD-corrected), and enrichments on the associations without such correction (Uncorrected).	Results of GO-term enrichments. Enrichments based on the LD-, and pleiotropy corrected associations (LD-corrected), and enrichments on the associations without such correction (Uncorrected).	Results of GO-term enrichments. Enrichments based on the LD-, and pleiotropy corrected associations (LD-corrected), and enrichments on the associations without such correction (Uncorrected).	Results of GO-term enrichments. Enrichments based on the LD-, and pleiotropy corrected associations (LD-corrected), and enrichments on the associations without such correction (Uncorrected).	Results of GO-term enrichments. Enrichments based on the LD-, and pleiotropy corrected associations (LD-corrected), and enrichments on the associations without such correction (Uncorrected).	Results of GO-term enrichments. Enrichments based on the LD-, and pleiotropy corrected associations (LD-corrected), and enrichments on the associations without such correction (Uncorrected).	Results of GO-term enrichments. Enrichments based on the LD-, and pleiotropy corrected associations (LD-corrected), and enrichments on the associations without such correction (Uncorrected).	Results of GO-term enrichments. Enrichments based on the LD-, and pleiotropy corrected associations (LD-corrected), and enrichments on the associations without such correction (Uncorrected).	Results of GO-term enrichments. Enrichments based on the LD-, and pleiotropy corrected associations (LD-corrected), and enrichments on the associations without such correction (Uncorrected).	Results of GO-term enrichments. Enrichments based on the LD-, and pleiotropy corrected associations (LD-corrected), and enrichments on the associations without such correction (Uncorrected).	Results of GO-term enrichments. Enrichments based on the LD-, and pleiotropy corrected associations (LD-corrected), and enrichments on the associations without such correction (Uncorrected).	Results of GO-term enrichments. Enrichments based on the LD-, and pleiotropy corrected associations (LD-corrected), and enrichments on the associations without such correction (Uncorrected).	Results of GO-term enrichments. Enrichments based on the LD-, and pleiotropy corrected associations (LD-corrected), and enrichments on the associations without such correction (Uncorrected).	Results of GO-term enrichments. Enrichments based on the LD-, and pleiotropy corrected associations (LD-corrected), and enrichments on the associations without such correction (Uncorrected).	Results of GO-term enrichments. Enrichments based on the LD-, and pleiotropy corrected associations (LD-corrected), and enrichments on the associations without such correction (Uncorrected).	Results of GO-term enrichments. Enrichments based on the LD-, and pleiotropy corrected associations (LD-corrected), and enrichments on the associations without such correction (Uncorrected).	Results of GO-term enrichments. Enrichments based on the LD-, and pleiotropy corrected associations (LD-corrected), and enrichments on the associations without such correction (Uncorrected).	Results of GO-term enrichments. Enrichments based on the LD-, and pleiotropy corrected associations (LD-corrected), and enrichments on the associations without such correction (Uncorrected).	Results of GO-term enrichments. Enrichments based on the LD-, and pleiotropy corrected associations (LD-corrected), and enrichments on the associations without such correction (Uncorrected).	Results of GO-term enrichments. Enrichments based on the LD-, and pleiotropy corrected associations (LD-corrected), and enrichments on the associations without such correction (Uncorrected).	Results of GO-term enrichments. Enrichments based on the LD-, and pleiotropy corrected associations (LD-corrected), and enrichments on the associations without such correction (Uncorrected).	Results of GO-term enrichments. Enrichments based on the LD-, and pleiotropy corrected associations (LD-corrected), and enrichments on the associations without such correction (Uncorrected).	Results of GO-term enrichments. Enrichments based on the LD-, and pleiotropy corrected associations (LD-corrected), and enrichments on the associations without such correction (Uncorrected).	Results of GO-term enrichments. Enrichments based on the LD-, and pleiotropy corrected associations (LD-corrected), and enrichments on the associations without such correction (Uncorrected).	Results of GO-term enrichments. Enrichments based on the LD-, and pleiotropy corrected associations (LD-corrected), and enrichments on the associations without such correction (Uncorrected).	Results of GO-term enrichments. Enrichments based on the LD-, and pleiotropy corrected associations (LD-corrected), and enrichments on the associations without such correction (Uncorrected).	Results of GO-term enrichments. Enrichments based on the LD-, and pleiotropy corrected associations (LD-corrected), and enrichments on the associations without such correction (Uncorrected).	Results of GO-term enrichments. Enrichments based on the LD-, and pleiotropy corrected associations (LD-corrected), and enrichments on the associations without such correction (Uncorrected).	Results of GO-term enrichments. Enrichments based on the LD-, and pleiotropy corrected associations (LD-corrected), and enrichments on the associations without such correction (Uncorrected).	Results of GO-term enrichments. Enrichments based on the LD-, and pleiotropy corrected associations (LD-corrected), and enrichments on the associations without such correction (Uncorrected).	Results of GO-term enrichments. Enrichments based on the LD-, and pleiotropy corrected associations (LD-corrected), and enrichments on the associations without such correction (Uncorrected).	Results of GO-term enrichments. Enrichments based on the LD-, and pleiotropy corrected associations (LD-corrected), and enrichments on the associations without such correction (Uncorrected).	Results of GO-term enrichments. Enrichments based on the LD-, and pleiotropy corrected associations (LD-corrected), and enrichments on the associations without such correction (Uncorrected).	Results of GO-term enrichments. Enrichments based on the LD-, and pleiotropy corrected associations (LD-corrected), and enrichments on the associations without such correction (Uncorrected).	Results of GO-term enrichments. Enrichments based on the LD-, and pleiotropy corrected associations (LD-corrected), and enrichments on the associations without such correction (Uncorrected).	Results of GO-term enrichments. Enrichments based on the LD-, and pleiotropy corrected associations (LD-corrected), and enrichments on the associations without such correction (Uncorrected).	Results of GO-term enrichments. Enrichments based on the LD-, and pleiotropy corrected associations (LD-corrected), and enrichments on the associations without such correction (Uncorrected).	Results of GO-term enrichments. Enrichments based on the LD-, and pleiotropy corrected associations (LD-corrected), and enrichments on the associations without such correction (Uncorrected).	Results of GO-term enrichments. Enrichments based on the LD-, and pleiotropy corrected associations (LD-corrected), and enrichments on the associations without such correction (Uncorrected).	Results of GO-term enrichments. Enrichments based on the LD-, and pleiotropy corrected associations (LD-corrected), and enrichments on the associations without such correction (Uncorrected).	Results of GO-term enrichments. Enrichments based on the LD-, and pleiotropy corrected associations (LD-corrected), and enrichments on the associations without such correction (Uncorrected).	Results of GO-term enrichments. Enrichments based on the LD-, and pleiotropy corrected associations (LD-corrected), and enrichments on the associations without such correction (Uncorrected).	Results of GO-term enrichments. Enrichments based on the LD-, and pleiotropy corrected associations (LD-corrected), and enrichments on the associations without such correction (Uncorrected).	Results of GO-term enrichments. Enrichments based on the LD-, and pleiotropy corrected associations (LD-corrected), and enrichments on the associations without such correction (Uncorrected).
Category	Term	Count	%	PValue	Genes	List Total	Pop Hits	Pop Total	Fold Enrichment	Bonferroni	Benjamini	FDR
GOTERM_MF_ALL	GO:0003677~DNA binding	40	30.7692	2.62512e-07	ENSG00000162086, ENSG00000177374, ENSG00000197020, ENSG00000146592, ENSG00000160199, ENSG00000181666, ENSG00000158805, ENSG00000171574, ENSG00000141027, ENSG00000172059, ENSG00000167384, ENSG00000152804, ENSG00000167074, ENSG00000104447, ENSG00000123636, ENSG00000267645, ENSG00000149922, ENSG00000135899, ENSG00000118495, ENSG00000131849, ENSG00000140853, ENSG00000163563, ENSG00000172006, ENSG0000…	114	2562	16881	2.31193	0.000108674	0.000108674	0.000367985
GOTERM_MF_ALL	GO:0097159~organic cyclic compound binding	64	49.2308	1.18508e-05	ENSG00000162086, ENSG00000137267, ENSG00000160199, ENSG00000181666, ENSG00000115866, ENSG00000171574, ENSG00000160781, ENSG00000142082, ENSG00000152804, ENSG00000167074, ENSG00000104447, ENSG00000223496, ENSG00000160447, ENSG00000149922, ENSG00000135899, ENSG00000118495, ENSG00000131849, ENSG00000172992, ENSG00000172006, ENSG00000167528, ENSG00000184677, ENSG00000110851, ENSG00000196653, ENSG0000…	114	6052	16881	1.56594	0.00489426	0.00245013	0.0166111
GOTERM_MF_ALL	GO:0043169~cation binding	49	37.6923	3.28066e-05	ENSG00000162086, ENSG00000181666, ENSG00000171574, ENSG00000142082, ENSG00000104447, ENSG00000040633, ENSG00000131849, ENSG00000118495, ENSG00000135899, ENSG00000172006, ENSG00000072818, ENSG00000167528, ENSG00000092020, ENSG00000184677, ENSG00000110851, ENSG00000196653, ENSG00000269343, ENSG00000134250, ENSG00000177302, ENSG00000181007, ENSG00000168906, ENSG00000075239, ENSG00000167136, ENSG0000…	114	4213	16881	1.72226	0.0134903	0.00451715	0.045978
GOTERM_MF_ALL	GO:0003676~nucleic acid binding	48	36.9231	3.52268e-05	ENSG00000162086, ENSG00000177374, ENSG00000197020, ENSG00000146592, ENSG00000160199, ENSG00000181666, ENSG00000140948, ENSG00000158805, ENSG00000115866, ENSG00000171574, ENSG00000141027, ENSG00000172059, ENSG00000167384, ENSG00000152804, ENSG00000189091, ENSG00000167074, ENSG00000104447, ENSG00000223496, ENSG00000123636, ENSG00000149922, ENSG00000267645, ENSG00000135899, ENSG00000118495, ENSG0000…	114	4097	16881	1.73488	0.0144783	0.0036394	0.0493692
GOTERM_MF_ALL	GO:1901363~heterocyclic compound binding	62	47.6923	3.78606e-05	ENSG00000162086, ENSG00000137267, ENSG00000160199, ENSG00000181666, ENSG00000115866, ENSG00000171574, ENSG00000142082, ENSG00000152804, ENSG00000167074, ENSG00000104447, ENSG00000223496, ENSG00000160447, ENSG00000149922, ENSG00000135899, ENSG00000118495, ENSG00000131849, ENSG00000172992, ENSG00000172006, ENSG00000167528, ENSG00000184677, ENSG00000110851, ENSG00000196653, ENSG00000269343, ENSG0000…	114	5971	16881	1.53758	0.0155524	0.00313001	0.0530594
GOTERM_MF_ALL	GO:0043167~ion binding	50	38.4615	4.38238e-05	ENSG00000162086, ENSG00000181666, ENSG00000171574, ENSG00000142082, ENSG00000104447, ENSG00000040633, ENSG00000135899, ENSG00000118495, ENSG00000131849, ENSG00000172006, ENSG00000072818, ENSG00000167528, ENSG00000092020, ENSG00000184677, ENSG00000110851, ENSG00000196653, ENSG00000134250, ENSG00000269343, ENSG00000177302, ENSG00000181007, ENSG00000075239, ENSG00000168906, ENSG00000167136, ENSG0000…	114	4386	16881	1.68809	0.0179799	0.00301934	0.0614142
GOTERM_MF_ALL	GO:0046872~metal ion binding	48	36.9231	5.51106e-05	ENSG00000162086, ENSG00000177374, ENSG00000197020, ENSG00000146592, ENSG00000181666, ENSG00000140948, ENSG00000158805, ENSG00000171574, ENSG00000172059, ENSG00000108733, ENSG00000167384, ENSG00000142082, ENSG00000104447, ENSG00000123636, ENSG00000100417, ENSG00000040633, ENSG00000172009, ENSG00000135929, ENSG00000135899, ENSG00000118495, ENSG00000131849, ENSG00000119408, ENSG00000160201, ENSG0000…	114	4166	16881	1.70614	0.0225581	0.00325418	0.0772256
GOTERM_MF_ALL	GO:0003700~transcription factor activity, sequence-specific DNA binding	19	14.6154	0.00133594	ENSG00000177374, ENSG00000146592, ENSG00000160199, ENSG00000083838, ENSG00000167528, ENSG00000171574, ENSG00000172059, ENSG00000269343, ENSG00000185811, ENSG00000152804, ENSG00000127528, ENSG00000167074, ENSG00000104447, ENSG00000181007, ENSG00000167034, ENSG00000149922, ENSG00000131849, ENSG00000118495, ENSG00000109320	114	1231	16881	2.28554	0.425036	0.0668423	1.85651
GOTERM_MF_ALL	GO:0001071~nucleic acid binding transcription factor activity	19	14.6154	0.00134821	ENSG00000177374, ENSG00000146592, ENSG00000160199, ENSG00000083838, ENSG00000167528, ENSG00000171574, ENSG00000172059, ENSG00000269343, ENSG00000185811, ENSG00000152804, ENSG00000127528, ENSG00000167074, ENSG00000104447, ENSG00000181007, ENSG00000167034, ENSG00000149922, ENSG00000131849, ENSG00000118495, ENSG00000109320	114	1232	16881	2.28369	0.427953	0.0601729	1.87341
GOTERM_MF_ALL	GO:0044212~transcription regulatory region DNA binding	15	11.5385	0.00166386	ENSG00000197020, ENSG00000120071, ENSG00000171574, ENSG00000172059, ENSG00000141027, ENSG00000196653, ENSG00000269343, ENSG00000185811, ENSG00000152804, ENSG00000167074, ENSG00000104447, ENSG00000167034, ENSG00000118495, ENSG00000109320, ENSG00000140853	114	853	16881	2.60397	0.498128	0.0666182	2.30728
GOTERM_MF_ALL	GO:0000975~regulatory region DNA binding	15	11.5385	0.00171927	ENSG00000197020, ENSG00000120071, ENSG00000171574, ENSG00000172059, ENSG00000141027, ENSG00000196653, ENSG00000269343, ENSG00000185811, ENSG00000152804, ENSG00000167074, ENSG00000104447, ENSG00000167034, ENSG00000118495, ENSG00000109320, ENSG00000140853	114	856	16881	2.59484	0.509529	0.0627101	2.38326
GOTERM_MF_ALL	GO:0001067~regulatory region nucleic acid binding	15	11.5385	0.00173808	ENSG00000197020, ENSG00000120071, ENSG00000171574, ENSG00000172059, ENSG00000141027, ENSG00000196653, ENSG00000269343, ENSG00000185811, ENSG00000152804, ENSG00000167074, ENSG00000104447, ENSG00000167034, ENSG00000118495, ENSG00000109320, ENSG00000140853	114	857	16881	2.59181	0.51334	0.0582504	2.40904
GOTERM_MF_ALL	GO:0043565~sequence-specific DNA binding	15	11.5385	0.0130132	ENSG00000197020, ENSG00000177374, ENSG00000146592, ENSG00000160199, ENSG00000171574, ENSG00000196653, ENSG00000269343, ENSG00000152804, ENSG00000127528, ENSG00000167074, ENSG00000104447, ENSG00000167034, ENSG00000118495, ENSG00000109320, ENSG00000140853	114	1080	16881	2.05665	0.995585	0.341072	16.7744
GOTERM_MF_ALL	GO:0000976~transcription regulatory region sequence-specific DNA binding	11	8.46154	0.0176638	ENSG00000197020, ENSG00000167074, ENSG00000104447, ENSG00000167034, ENSG00000171574, ENSG00000118495, ENSG00000109320, ENSG00000140853, ENSG00000196653, ENSG00000269343, ENSG00000152804	114	692	16881	2.35386	0.999375	0.409633	22.106
GOTERM_MF_ALL	GO:0030695~GTPase regulator activity	7	5.38462	0.0179696	ENSG00000132522, ENSG00000107021, ENSG00000170667, ENSG00000072818, ENSG00000159314, ENSG00000169221, ENSG00000140575	114	310	16881	3.34372	0.999451	0.393756	22.4453
GOTERM_MF_ALL	GO:0000977~RNA polymerase II regulatory region sequence-specific DNA binding	10	7.69231	0.0195281	ENSG00000197020, ENSG00000167074, ENSG00000104447, ENSG00000171574, ENSG00000118495, ENSG00000109320, ENSG00000140853, ENSG00000196653, ENSG00000269343, ENSG00000152804	114	601	16881	2.46388	0.999715	0.399677	24.1529
GOTERM_MF_ALL	GO:0001012~RNA polymerase II regulatory region DNA binding	10	7.69231	0.020096	ENSG00000197020, ENSG00000167074, ENSG00000104447, ENSG00000171574, ENSG00000118495, ENSG00000109320, ENSG00000140853, ENSG00000196653, ENSG00000269343, ENSG00000152804	114	604	16881	2.45164	0.999776	0.390052	24.7664
GOTERM_MF_ALL	GO:0005488~binding	105	80.7692	0.021157	ENSG00000162086, ENSG00000160199, ENSG00000105835, ENSG00000160781, ENSG00000163472, ENSG00000152804, ENSG00000063169, ENSG00000167074, ENSG00000104447, ENSG00000177628, ENSG00000149922, ENSG00000118495, ENSG00000011295, ENSG00000215041, ENSG00000111321, ENSG00000110851, ENSG00000164483, ENSG00000177302, ENSG00000181007, ENSG00000075239, ENSG00000197020, ENSG00000100906, ENSG00000177374, ENSG0000…	114	14381	16881	1.08117	0.999857	0.388496	25.9003
GOTERM_MF_ALL	GO:1990837~sequence-specific double-stranded DNA binding	11	8.46154	0.0235327	ENSG00000197020, ENSG00000167074, ENSG00000104447, ENSG00000167034, ENSG00000171574, ENSG00000118495, ENSG00000109320, ENSG00000140853, ENSG00000196653, ENSG00000269343, ENSG00000152804	114	725	16881	2.24672	0.999948	0.404822	28.3819
GOTERM_MF_ALL	GO:0060589~nucleoside-triphosphatase regulator activity	7	5.38462	0.0278146	ENSG00000132522, ENSG00000107021, ENSG00000170667, ENSG00000072818, ENSG00000159314, ENSG00000169221, ENSG00000140575	114	343	16881	3.02202	0.999992	0.442293	32.6608
GOTERM_MF_ALL	GO:0001085~RNA polymerase II transcription factor binding	4	3.07692	0.0326634	ENSG00000198373, ENSG00000104447, ENSG00000149922, ENSG00000141027	114	104	16881	5.69534	0.999999	0.480395	37.2189
GOTERM_MF_ALL	GO:0000981~RNA polymerase II transcription factor activity, sequence-specific DNA binding	10	7.69231	0.0335697	ENSG00000160199, ENSG00000083838, ENSG00000167074, ENSG00000167528, ENSG00000104447, ENSG00000167034, ENSG00000118495, ENSG00000172059, ENSG00000109320, ENSG00000152804	114	662	16881	2.23684	0.999999	0.47406	38.0384
GOTERM_MF_ALL	GO:0005096~GTPase activator activity	6	4.61538	0.0395557	ENSG00000107021, ENSG00000170667, ENSG00000072818, ENSG00000159314, ENSG00000169221, ENSG00000140575	114	279	16881	3.18449	1	0.516385	43.2067
GOTERM_MF_ALL	GO:0003690~double-stranded DNA binding	11	8.46154	0.0434366	ENSG00000197020, ENSG00000167074, ENSG00000104447, ENSG00000167034, ENSG00000171574, ENSG00000118495, ENSG00000109320, ENSG00000140853, ENSG00000196653, ENSG00000269343, ENSG00000152804	114	805	16881	2.02344	1	0.53515	46.3403
GOTERM_MF_ALL	GO:0019899~enzyme binding	19	14.6154	0.0510208	ENSG00000100906, ENSG00000177374, ENSG00000258839, ENSG00000160200, ENSG00000111321, ENSG00000120071, ENSG00000178607, ENSG00000141027, ENSG00000110851, ENSG00000173678, ENSG00000142082, ENSG00000107021, ENSG00000102882, ENSG00000167034, ENSG00000151136, ENSG00000075239, ENSG00000169221, ENSG00000140575, ENSG00000119408	114	1789	16881	1.57267	1	0.579882	52.0059
GOTERM_MF_ALL	GO:0008134~transcription factor binding	8	6.15385	0.0563153	ENSG00000100906, ENSG00000198373, ENSG00000104447, ENSG00000167034, ENSG00000149922, ENSG00000141027, ENSG00000109320, ENSG00000152804	114	512	16881	2.31373	1	0.602656	55.6262
GOTERM_MF_ALL	GO:0016763~transferase activity, transferring pentosyl groups	3	2.30769	0.0593726	ENSG00000129484, ENSG00000105835, ENSG00000142082	114	59	16881	7.52944	1	0.608796	57.5994
GOTERM_MF_ALL	GO:0005095~GTPase inhibitor activity	2	1.53846	0.0897775	ENSG00000132522, ENSG00000140575	114	14	16881	21.1541	1	0.751133	73.2493
GOTERM_MF_ALL	GO:0008270~zinc ion binding	13	10	0.0913099	ENSG00000127663, ENSG00000140948, ENSG00000103313, ENSG00000158805, ENSG00000110851, ENSG00000108733, ENSG00000161980, ENSG00000142082, ENSG00000177302, ENSG00000104447, ENSG00000123636, ENSG00000040633, ENSG00000135899	114	1169	16881	1.64673	1	0.745112	73.8737
[truncated: 5,000 more columns]
