# Supplementary material for: Genome-wide identification of directed gene networks using large-scale population genomics data
Source: Nat Commun. 2018 Aug 6;9:3097. doi: 10.1038/s41467-018-05452-6 (PMC6079029; doi:10.1038/s41467-018-05452-6)
Supplement: Supplementary file 10 — Supplementary Data 7 [file 41467_2018_5452_MOESM10_ESM.xlsx]

## Sheet: Supplementary Data 7
Known target genes for several of the identified index genes.
Index gene	Target gene	Database
CREB5	SLC37A3	Marbach
CREB5	ZNF438	Marbach
IKZF1	ABHD2	Marbach
IKZF1	CD14	Marbach
IKZF1	CHI3L1	Marbach
IKZF1	CORO1B	Marbach
IKZF1	EXTL3	Marbach
IKZF1	GLRX	Marbach
IKZF1	GPX3	Marbach
IKZF1	GRAMD1A	Marbach
IKZF1	LAT2	ITFP
IKZF1	LTBR	Marbach
IKZF1	MEGF9	Marbach
IKZF1	MYBPH	Marbach
IKZF1	TTLL4	Marbach
NFKB1	LTA	TRED
NFKB1	LTA	Marbach
NFKB1	SQSTM1	Marbach
NFKB1	SQSTM1	TRRUST
NFKB1	SSTR3	Marbach
NKX3-1	THEMIS2	Marbach
PLAGL1	ARID3A	Marbach
PLAGL1	ARRDC2	Marbach
PLAGL1	ATF6	Marbach
PLAGL1	CBX4	Marbach
PLAGL1	CBX8	Marbach
PLAGL1	CDC42EP2	Marbach
PLAGL1	HM13	Marbach
PLAGL1	HMG20B	Marbach
PLAGL1	LITAF	Marbach
PLAGL1	LRG1	Marbach
PLAGL1	MAP4K2	Marbach
PLAGL1	MAPKAPK3	Marbach
PLAGL1	PITPNM1	Marbach
PLAGL1	RAB37	Marbach
PLAGL1	SCYL1	Marbach
PLAGL1	SYNGR2	Marbach
PLAGL1	TCF20	Marbach
PLAGL1	TMC6	Marbach
PLAGL1	ZNF710	Marbach
