# Supplementary material for: Genome-wide identification of directed gene networks using large-scale population genomics data
Source: Nat Commun. 2018 Aug 6;9:3097. doi: 10.1038/s41467-018-05452-6 (PMC6079029; doi:10.1038/s41467-018-05452-6)
Supplement: Supplementary file 11 — Supplementary Data 8 [file 41467_2018_5452_MOESM11_ESM.xlsx]

## Sheet: Supplementary Data 8
Gene name (index)	Chromosome (index)	Gene name (target)	Chromosome (target)	Test statistic	P-value
SENP7	3	ZNF418	19	15.43	8.81931e-52
RABL2B	22	RABL2A	2	15.3386	3.27185e-51
LRRC37A	17	LRRC37A3	17	14.2686	9.14489e-45
SENP7	3	ZNF154	19	13.9964	3.44588e-43
PLAGL1	6	MAPKAPK3	3	12.883	5.08037e-37
PLAGL1	6	IDI1	10	12.2798	7.22555e-34
NFKB1	4	COL9A2	1	11.9867	2.19934e-32
PARP2	14	POP1	8	11.9448	3.55974e-32
PLAGL1	6	RGL4	22	11.9087	5.38736e-32
ZNF180	19	TTC9	14	11.7277	4.22644e-31
FKBP1A	20	FKBP1C	6	-11.6736	7.78614e-31
PLAGL1	6	TGM3	20	11.4186	1.33502e-29
PLAGL1	6	PNPLA1	6	11.3687	2.31144e-29
SENP7	3	ZNF671	19	11.323	3.8169e-29
ZCCHC14	16	MAP1LC3B2	12	11.1564	2.33726e-28
ZNF276	16	LDHD	16	10.9666	1.78806e-27
SENP7	3	ZNF134	19	10.9337	2.5356e-27
SENP7	3	ZNF304	19	10.7509	1.73842e-26
BAZ2B	2	MANSC1	12	-10.7075	2.73123e-26
GPS2	17	EIF5AL1	10	-10.6663	4.19431e-26
PLAGL1	6	OGDH	7	10.6482	5.05719e-26
SENP7	3	ZNF211	19	10.4225	5.12095e-25
CREB5	7	SRPK1	6	10.1036	1.24756e-23
KLF2	19	CERCAM	9	10.101	1.27973e-23
PLAGL1	6	PRAM1	19	10.0874	1.46411e-23
SENP7	3	ZNF551	19	9.90063	9.07911e-23
PLAGL1	6	TTC9	14	9.82097	1.95879e-22
SENP7	3	ZSCAN18	19	9.80655	2.24996e-22
PLAGL1	6	GPX3	5	9.66878	8.37711e-22
NLRC5	16	BTN3A1	6	9.63559	1.14684e-21
SENP7	3	ZNF135	19	9.58135	1.91223e-21
SAMD3	6	DGKD	2	-9.56012	2.33412e-21
PLAGL1	6	SH2D3C	9	9.51234	3.65062e-21
SENP7	3	ZNF577	19	9.42975	7.86945e-21
SENP7	3	ZNF835	19	9.30735	2.4292e-20
SENP7	3	ZNF547	19	9.26741	3.49848e-20
PLAGL1	6	MAP4K2	11	9.24403	4.3286e-20
NFKB1	4	GHRL	3	9.07813	1.93293e-19
PLAGL1	6	HM13	20	9.0326	2.90167e-19
PLAGL1	6	IQCE	7	9.00741	3.63022e-19
CREB5	7	NLRC4	2	8.99222	4.15415e-19
CREB5	7	TDP2	6	8.94484	6.316e-19
IKZF1	7	C19orf59	19	-8.84718	1.48855e-18
BCL2A1	15	VMO1	17	-8.84322	1.54094e-18
PLAGL1	6	RAB37	17	8.79751	2.29444e-18
IKZF1	7	KIAA0319L	1	-8.75847	3.21866e-18
SENP7	3	ZNF814	19	8.72808	4.18505e-18
IKZF1	7	CHI3L1	1	-8.72768	4.1994e-18
PLAGL1	6	CYFIP2	5	8.68207	6.21712e-18
PLAGL1	6	PRRG4	11	-8.63278	9.48054e-18
PLAGL1	6	MFSD12	19	8.6194	1.06271e-17
SNRNP25	16	LINC00999	10	-8.54936	1.92636e-17
LGALS9C	17	USP6	17	-8.42856	5.31762e-17
SENP7	3	ZNF274	19	8.4278	5.35152e-17
CREB5	7	PYGL	14	8.41668	5.87174e-17
PLAGL1	6	AMPD2	1	8.29013	1.67445e-16
SOD2	6	FAM177B	1	8.21775	3.02873e-16
IKZF1	7	SCARF1	17	-8.20008	3.49778e-16
PWP1	12	CTDSP2	12	8.18273	4.02759e-16
PLAGL1	6	CERS2	1	8.13892	5.74449e-16
CREB5	7	KREMEN1	22	8.12052	6.66445e-16
SENP7	3	OPLAH	8	-8.04263	1.24567e-15
IKZF1	7	MYBPH	1	-8.0236	1.44999e-15
NLRC5	16	BTN3A3	6	7.93278	2.98082e-15
IKZF1	7	RP11-544M22.13	1	-7.92067	3.27946e-15
SENP7	3	ZNF419	19	7.88008	4.51245e-15
SAMD3	6	FAM153A	5	-7.85524	5.4816e-15
SENP6	6	PI3	20	-7.79179	8.98661e-15
SENP7	3	ZNF107	7	7.78775	9.27262e-15
MNDA	1	HIST1H1C	6	-7.78154	9.73055e-15
SAMD3	6	FAM153B	5	-7.70203	1.79702e-14
SENP6	6	SLPI	20	-7.66485	2.38927e-14
PLAGL1	6	PKN1	19	7.61847	3.40248e-14
NLRC5	16	HLA-F	6	7.60311	3.82337e-14
SENP7	3	HKR1	19	7.58906	4.25312e-14
PABPC1	8	PABPC3	13	7.57073	4.88559e-14
CREB5	7	CAMKK2	12	7.56717	5.01883e-14
CREB5	7	PPIF	10	-7.55743	5.40188e-14
SLC45A4	8	AMD1	6	7.55234	5.61316e-14
PLAGL1	6	CD82	11	7.5322	6.53239e-14
DBNDD1	16	LINC00999	10	7.52102	7.10504e-14
IKZF1	7	ZBTB47	3	-7.45716	1.14559e-13
PLAGL1	6	VAV1	19	7.45674	1.14918e-13
CREB5	7	KIAA0319	6	7.36804	2.21722e-13
SMOX	20	UBA52	19	7.34221	2.68129e-13
IKZF1	7	PVRL1	11	-7.34014	2.72238e-13
SLC2A3	12	HGD	3	7.29518	3.78342e-13
SP110	2	ZNF135	19	-7.28259	4.14721e-13
MTPAP	10	MTRNR2L8	11	7.23136	6.01736e-13
IKZF1	7	GPX3	5	-7.21789	6.63313e-13
PLAGL1	6	RILPL1	12	7.19767	7.67556e-13
SENP7	3	ZNF256	19	7.17363	9.1256e-13
PLAGL1	6	CKAP4	12	7.16823	9.48644e-13
PWP1	12	SSBP2	5	7.16474	9.72719e-13
SENP7	3	ZNF329	19	7.15733	1.02586e-12
PLAGL1	6	JAK3	19	7.13431	1.20971e-12
KANSL1	17	LRRC37A3	17	7.12722	1.27256e-12
NEK6	9	TPPP3	16	7.12521	1.29098e-12
SENP7	3	ZIK1	19	7.09076	1.65019e-12
IKZF1	7	HRH2	5	-7.0855	1.71306e-12
SENP7	3	ZNF626	19	7.08062	1.77345e-12
SENP7	3	ZNF773	19	7.07776	1.80981e-12
SLC45A4	8	OAZ2	15	-7.02848	2.56462e-12
BCL2A1	15	NEURL1	10	-7.02538	2.62132e-12
BCL2A1	15	MS4A7	11	-7.00633	2.99746e-12
SMOX	20	GYPC	2	7.0016	3.09882e-12
PLAGL1	6	PNKD	2	6.98696	3.43421e-12
SP110	2	ZNF154	19	-6.9616	4.10146e-12
PLAGL1	6	PITPNM1	11	6.96068	4.12791e-12
PLAGL1	6	CA4	17	6.95526	4.28724e-12
EIF5A	17	EIF5AL1	10	-6.90456	6.1011e-12
BAZ2B	2	KIAA0319L	1	-6.8984	6.36734e-12
CREB5	7	PGLYRP1	19	6.89073	6.71448e-12
IKZF1	7	TNFRSF9	1	-6.87161	7.66355e-12
IKZF1	7	MICALCL	11	-6.83759	9.6872e-12
BCL2A1	15	CDKN1C	11	-6.8346	9.88863e-12
SAMD3	6	FAM153C	5	-6.81742	1.11262e-11
KLF11	2	AACS	12	-6.81207	1.15409e-11
ZNF75A	16	ZNF230	19	-6.80822	1.18497e-11
KLF2	19	LRRC16B	14	6.78392	1.39899e-11
ZBTB40	1	SIRT6	19	-6.77724	1.46419e-11
SP110	2	ZNF418	19	-6.77544	1.4823e-11
BCL2A1	15	CKB	14	-6.77069	1.53109e-11
IKZF1	7	TTLL4	2	-6.76522	1.58911e-11
KIAA1551	12	AIRE	21	-6.74869	1.77807e-11
CREB5	7	EXTL3	8	6.7399	1.88733e-11
NKX3-1	8	PMP22	17	-6.71556	2.22544e-11
CREB5	7	NLRX1	11	6.68163	2.79765e-11
CREB5	7	DYSF	2	6.66752	3.07586e-11
PLAGL1	6	P2RX1	17	6.66736	3.07905e-11
TRPS1	8	TMEM38A	19	-6.64074	3.68038e-11
IKZF1	7	CYP4F3	19	-6.62982	3.95918e-11
PLAGL1	6	SLC25A44	1	-6.629	3.98076e-11
NAMPT	7	NAMPTL	10	-6.57871	5.56296e-11
SENP7	3	ZNF486	19	6.55995	6.2988e-11
ZNF439	19	AIG1	6	-6.47126	1.12813e-10
IKZF1	7	MICAL2	11	-6.43446	1.43364e-10
GLTSCR1	19	ITGB4	17	6.43422	1.43584e-10
CREB5	7	ACSL1	4	6.42682	1.50648e-10
TAF15	17	PTGS1	9	-6.40261	1.76222e-10
ACAT1	11	HIST1H1C	6	6.37679	2.08176e-10
NLRC5	16	BTN2A2	6	6.34711	2.51923e-10
PLAGL1	6	MPZL1	1	-6.31929	3.01007e-10
KLF2	19	ITGB7	12	6.30958	3.20257e-10
PLAGL1	6	CASP2	7	6.30168	3.36806e-10
TAF15	17	FKBP8	19	-6.29958	3.41334e-10
CREB5	7	RGL4	22	6.2799	3.86847e-10
CREB5	7	IL8	4	-6.27709	3.93794e-10
SENP7	3	ZNF737	19	6.27142	4.08219e-10
KIAA0391	14	GHRL	3	-6.26876	4.15164e-10
TOX	8	COLQ	3	-6.25151	4.63081e-10
PLAGL1	6	IER3	6	-6.25028	4.6668e-10
CREB5	7	DOK4	16	6.22866	5.34929e-10
SMOX	20	MYL4	17	6.22367	5.52017e-10
HHEX	10	CLEC4E	12	-6.22122	5.60595e-10
NOTCH2	1	NBPF8	1	-6.22077	5.62169e-10
